# Supplementary material for: 4-Cyano-1-methyl­pyridinium iodide
Source: Acta Crystallogr Sect E Struct Rep Online. 2012 Jul 21;68(Pt 8):o2514. doi: 10.1107/S1600536812032230 (PMC3414965; doi:10.1107/S1600536812032230)
Supplement: Supplementary file 1 [file e-68-o2514-sup1.cif]

##############################################################################
#                                                                            #
# This CIF contains the data in a paper accepted for publication in          #
# Acta Crystallographica Section E. It conforms to the requirements of       #
# Notes for Authors for Acta Crystallographica Section E, and has been       #
# peer reviewed under the auspices of the IUCr Commission on Journals.       #
#                                                                            #
# Full details of the Crystallographic Information File format               #
# are given in the paper "The Crystallographic Information File (CIF):       #
# a New Standard Archive File for Crystallography" by S. R. Hall, F. H.      #
# Allen and I. D. Brown [Acta Cryst. (1991), A47, 655-685].                  #
#                                                                            #
# The current version of the core CIF dictionary is obtainable from          #
# ftp://ftp.iucr.org/pub/cif_core.dic.                                       #
#                                                                            #
# Software is freely available for graphical display of the structure(s)     #
# in this CIF. For information consult the CIF software page                 #
# http://www.iucr.org/resources/cif/software.                                #
#                                                                            #
# This file may be used for bona fide research purposes within the           #
# scientific community so long as proper attribution is given to the journal # 
# article from which it was obtained.                                        #
#                                                                            #
##############################################################################
data_I
_audit_creation_method     SHELXL-97
_chemical_name_systematic
;
4-Cyano-1-methylpyridinium iodide
;
_chemical_name_common     ?
_chemical_formula_moiety     'C7 H7 N2 +, I -'
_chemical_formula_sum     'C7 H7 I N2'
_chemical_formula_iupac     'C7 H7 N2 +, I -'
_chemical_formula_weight     246.05
_chemical_melting_point     ?
_symmetry_cell_setting     monoclinic
_symmetry_space_group_name_H-M     'P 21/n'
_symmetry_space_group_name_Hall     '-P 2yn'
loop_
    _symmetry_equiv_pos_as_xyz
    'x, y, z'
    '-x+1/2, y+1/2, -z+1/2'
    '-x, -y, -z'
    'x-1/2, -y-1/2, z-1/2'
_cell_length_a     5.0734(3)
_cell_length_b     11.4528(7)
_cell_length_c     15.0751(9)
_cell_angle_alpha     90.00
_cell_angle_beta     99.6790(10)
_cell_angle_gamma     90.00
_cell_volume     863.46(9)
_cell_formula_units_Z     4
_cell_measurement_reflns_used     8899
_cell_measurement_theta_min     2.25
_cell_measurement_theta_max     28.64
_cell_measurement_temperature     100(2)
_exptl_crystal_description     plates
_exptl_crystal_colour     yellow
_exptl_crystal_size_max     0.14
_exptl_crystal_size_mid     0.07
_exptl_crystal_size_min     0.05
_exptl_crystal_density_diffrn     1.893
_exptl_crystal_density_meas     ?
_exptl_crystal_density_method     'not measured'
_exptl_crystal_F_000     464
_exptl_absorpt_coefficient_mu     3.638
_exptl_absorpt_correction_type     multi-scan
_exptl_absorpt_process_details     '(SADABS; Sheldrick, 1996)'
_exptl_absorpt_correction_T_min     0.6143
_exptl_absorpt_correction_T_max     0.8362
_exptl_special_details
;
;
_diffrn_ambient_temperature     100(2)
_diffrn_radiation_type     MoK\a
_diffrn_radiation_wavelength     0.71073
_diffrn_radiation_source     'fine-focus sealed tube'
_diffrn_radiation_monochromator     graphite
_diffrn_measurement_device_type     'Bruker SMART APEX CCD'
_diffrn_measurement_method     '\f and \w scans'
_diffrn_detector_area_resol_mean     ?
_diffrn_reflns_number     12786
_diffrn_reflns_av_R_equivalents     0.0399
_diffrn_reflns_av_sigmaI/netI     0.0238
_diffrn_reflns_theta_min     2.25
_diffrn_reflns_theta_max     26.50
_diffrn_reflns_theta_full     26.50
_diffrn_measured_fraction_theta_max     1.000
_diffrn_measured_fraction_theta_full     1.000
_diffrn_reflns_limit_h_min     -6
_diffrn_reflns_limit_h_max     6
_diffrn_reflns_limit_k_min     -14
_diffrn_reflns_limit_k_max     14
_diffrn_reflns_limit_l_min     -18
_diffrn_reflns_limit_l_max     18
_refine_special_details
;
H-atoms were placed in calculated positions (C---H = 0.95 - 0.98 \%A) and
included as riding contributions with isotropic displacement parameters 1.2 -
1.5 times those of the attached carbon atoms.
;
_reflns_number_total     1792
_reflns_number_gt     1572
_reflns_threshold_expression     I>2\s(I)
_refine_ls_structure_factor_coef     Fsqd
_refine_ls_matrix_type     full
_refine_ls_R_factor_all     0.0251
_refine_ls_R_factor_gt     0.0201
_refine_ls_wR_factor_gt     0.0454
_refine_ls_wR_factor_ref     0.0476
_refine_ls_goodness_of_fit_ref     1.069
_refine_ls_restrained_S_all     1.069
_refine_ls_number_reflns     1792
_refine_ls_number_parameters     92
_refine_ls_number_restraints     0
_refine_ls_hydrogen_treatment     constr
_refine_ls_weighting_scheme     calc
_refine_ls_weighting_details
         'calc w=1/[\s^2^(Fo^2^)+(0.0159P)^2^+1.1195P] where P=(Fo^2^+2Fc^2^)/3'
_atom_sites_solution_hydrogens     geom
_atom_sites_solution_primary     direct
_atom_sites_solution_secondary     difmap
_refine_ls_shift/su_max     0.002
_refine_ls_shift/su_mean     0.000
_refine_diff_density_max     0.884
_refine_diff_density_min     -0.467
_refine_ls_extinction_method     none
_refine_ls_extinction_coef     ?
loop_
    _atom_type_symbol
    _atom_type_description
    _atom_type_scat_dispersion_real
    _atom_type_scat_dispersion_imag
    _atom_type_scat_source
    'C' 'C' 0.0033 0.0016
                         'International Tables Vol C Tables 4.2.6.8 and 6.1.1.4'
    'H' 'H' 0.0000 0.0000
                         'International Tables Vol C Tables 4.2.6.8 and 6.1.1.4'
    'N' 'N' 0.0061 0.0033
                         'International Tables Vol C Tables 4.2.6.8 and 6.1.1.4'
    'I' 'I' -0.4742 1.8119
                         'International Tables Vol C Tables 4.2.6.8 and 6.1.1.4'
_computing_data_collection     'APEX2 (Bruker, 2010)'
_computing_cell_refinement     'SAINT (Bruker, 2009)'
_computing_data_reduction     'SAINT (Bruker, 2009)'
_computing_structure_solution     'SHELXS97 (Sheldrick, 2008)'
_computing_structure_refinement     'SHELXL97 (Sheldrick, 2008)'
_computing_molecular_graphics     'SHELXTL (Sheldrick, 2008)'
_computing_publication_material     'SHELXTL (Sheldrick, 2008)'
loop_
    _atom_site_type_symbol
    _atom_site_label
    _atom_site_fract_x
    _atom_site_fract_y
    _atom_site_fract_z
    _atom_site_U_iso_or_equiv
    _atom_site_adp_type
    _atom_site_calc_flag
    _atom_site_refinement_flags
    _atom_site_occupancy
    _atom_site_symmetry_multiplicity
    _atom_site_disorder_assembly
    _atom_site_disorder_group
    I I1 0.95185(3) 0.378404(15) 0.854589(12) 0.02114(7) Uani d . 1 1 . .
    N N1 0.6792(5) 0.3458(2) 0.18850(15) 0.0201(5) Uani d . 1 1 . .
    N N2 0.7382(5) 0.0466(2) -0.07663(17) 0.0307(6) Uani d . 1 1 . .
    C C1 0.6477(6) 0.4209(3) 0.26587(19) 0.0233(6) Uani d . 1 1 . .
    H H1A 0.5052 0.4779 0.2472 0.035 Uiso calc R 1 1 . .
    H H1B 0.8159 0.4621 0.2871 0.035 Uiso calc R 1 1 . .
    H H1C 0.6013 0.3726 0.3146 0.035 Uiso calc R 1 1 . .
    C C2 0.8704(6) 0.2626(3) 0.19989(19) 0.0218(6) Uani d . 1 1 . .
    H H2 0.9858 0.2554 0.2562 0.026 Uiso calc R 1 1 . .
    C C3 0.8996(6) 0.1883(3) 0.13096(19) 0.0219(6) Uani d . 1 1 . .
    H H3 1.0361 0.1306 0.1387 0.026 Uiso calc R 1 1 . .
    C C4 0.7265(6) 0.1986(2) 0.04961(18) 0.0207(6) Uani d . 1 1 . .
    C C5 0.5356(6) 0.2869(3) 0.03797(19) 0.0243(6) Uani d . 1 1 . .
    H H5 0.4201 0.2965 -0.0181 0.029 Uiso calc R 1 1 . .
    C C6 0.5167(6) 0.3604(3) 0.10929(19) 0.0223(6) Uani d . 1 1 . .
    H H6 0.3883 0.4215 0.1023 0.027 Uiso calc R 1 1 . .
    C C7 0.7369(6) 0.1158(3) -0.0225(2) 0.0244(6) Uani d . 1 1 . .
loop_
    _atom_site_aniso_label
    _atom_site_aniso_U_11
    _atom_site_aniso_U_22
    _atom_site_aniso_U_33
    _atom_site_aniso_U_12
    _atom_site_aniso_U_13
    _atom_site_aniso_U_23
    I1 0.01891(11) 0.02214(12) 0.02205(11) 0.00126(7) 0.00256(7) 0.00040(7)
    N1 0.0211(12) 0.0212(12) 0.0191(12) 0.0000(9) 0.0065(9) 0.0021(9)
    N2 0.0343(15) 0.0328(15) 0.0257(14) 0.0058(12) 0.0071(11) -0.0015(12)
    C1 0.0265(15) 0.0239(15) 0.0201(14) 0.0037(12) 0.0055(12) 0.0008(11)
    C2 0.0190(14) 0.0260(15) 0.0204(14) 0.0032(11) 0.0035(11) 0.0053(11)
    C3 0.0197(14) 0.0238(15) 0.0237(15) 0.0060(11) 0.0078(11) 0.0048(11)
    C4 0.0250(15) 0.0217(14) 0.0171(14) 0.0001(11) 0.0082(11) 0.0021(11)
    C5 0.0229(15) 0.0301(17) 0.0190(14) 0.0041(12) 0.0010(11) 0.0021(12)
    C6 0.0219(14) 0.0228(15) 0.0219(14) 0.0053(11) 0.0029(11) 0.0033(11)
    C7 0.0253(15) 0.0256(16) 0.0234(15) 0.0017(12) 0.0073(12) 0.0027(12)
_geom_special_details
;
All e.s.d.'s (except the e.s.d. in the dihedral angle between two l.s. planes)
are estimated using the full covariance matrix. The cell e.s.d.'s are taken
into account individually in the estimation of e.s.d.'s in distances, angles
and torsion angles; correlations between e.s.d.'s in cell parameters are only
used when they are defined by crystal symmetry. An approximate (isotropic)
treatment of cell e.s.d.'s is used for estimating e.s.d.'s involving l.s.
planes.
;
loop_
    _geom_bond_atom_site_label_1
    _geom_bond_atom_site_label_2
    _geom_bond_site_symmetry_2
    _geom_bond_distance
    _geom_bond_publ_flag
    N1 C6 . 1.343(4) ?
    N1 C2 . 1.350(4) ?
    N1 C1 . 1.480(4) ?
    N2 C7 . 1.139(4) ?
    C1 H1A . 0.9800 ?
    C1 H1B . 0.9800 ?
    C1 H1C . 0.9800 ?
    C2 C3 . 1.370(4) ?
    C2 H2 . 0.9500 ?
    C3 C4 . 1.388(4) ?
    C3 H3 . 0.9500 ?
    C4 C5 . 1.390(4) ?
    C4 C7 . 1.451(4) ?
    C5 C6 . 1.381(4) ?
    C5 H5 . 0.9500 ?
    C6 H6 . 0.9500 ?
loop_
    _geom_angle_atom_site_label_1
    _geom_angle_atom_site_label_2
    _geom_angle_atom_site_label_3
    _geom_angle_site_symmetry_1
    _geom_angle_site_symmetry_3
    _geom_angle
    _geom_angle_publ_flag
    C6 N1 C2 . . 121.4(2) ?
    C6 N1 C1 . . 119.8(2) ?
    C2 N1 C1 . . 118.7(2) ?
    N1 C1 H1A . . 109.5 ?
    N1 C1 H1B . . 109.5 ?
    H1A C1 H1B . . 109.5 ?
    N1 C1 H1C . . 109.5 ?
    H1A C1 H1C . . 109.5 ?
    H1B C1 H1C . . 109.5 ?
    N1 C2 C3 . . 120.6(3) ?
    N1 C2 H2 . . 119.7 ?
    C3 C2 H2 . . 119.7 ?
    C2 C3 C4 . . 119.0(3) ?
    C2 C3 H3 . . 120.5 ?
    C4 C3 H3 . . 120.5 ?
    C3 C4 C5 . . 119.8(3) ?
    C3 C4 C7 . . 120.6(3) ?
    C5 C4 C7 . . 119.5(3) ?
    C6 C5 C4 . . 118.8(3) ?
    C6 C5 H5 . . 120.6 ?
    C4 C5 H5 . . 120.6 ?
    N1 C6 C5 . . 120.3(3) ?
    N1 C6 H6 . . 119.9 ?
    C5 C6 H6 . . 119.9 ?
    N2 C7 C4 . . 176.3(3) ?
loop_
    _geom_torsion_atom_site_label_1
    _geom_torsion_atom_site_label_2
    _geom_torsion_atom_site_label_3
    _geom_torsion_atom_site_label_4
    _geom_torsion_site_symmetry_1
    _geom_torsion_site_symmetry_2
    _geom_torsion_site_symmetry_3
    _geom_torsion_site_symmetry_4
    _geom_torsion
    _geom_torsion_publ_flag
    C6 N1 C2 C3 . . . . -1.6(4) ?
    C1 N1 C2 C3 . . . . 177.5(3) ?
    N1 C2 C3 C4 . . . . -1.1(4) ?
    C2 C3 C4 C5 . . . . 2.9(4) ?
    C2 C3 C4 C7 . . . . -175.0(3) ?
    C3 C4 C5 C6 . . . . -2.2(4) ?
    C7 C4 C5 C6 . . . . 175.8(3) ?
    C2 N1 C6 C5 . . . . 2.4(4) ?
    C1 N1 C6 C5 . . . . -176.7(3) ?
    C4 C5 C6 N1 . . . . -0.5(4) ?
    C3 C4 C7 N2 . . . . 76(5) ?
    C5 C4 C7 N2 . . . . -102(5) ?
loop_
    _geom_hbond_atom_site_label_D
    _geom_hbond_atom_site_label_H
    _geom_hbond_atom_site_label_A
    _geom_hbond_site_symmetry_A
    _geom_hbond_distance_DH
    _geom_hbond_distance_HA
    _geom_hbond_distance_DA
    _geom_hbond_angle_DHA
    C3 H3 N2 3_755 0.95 2.58 3.434(4) 149
    C1 H1B N2 4_666 0.98 2.71 3.513(4) 140
    C1 H1A I1 3_666 0.98 3.04 3.999(3) 166
    C1 H1C I1 4_565 0.98 3.06 3.870(3) 141
    C2 H2 I1 4_665 0.95 2.99 3.796(3) 144
    C5 H5 I1 1_454 0.95 2.94 3.839(3) 158
    C6 H6 I1 3_666 0.95 3.01 3.916(3) 161
_iucr_refine_instructions_details
;
TITL LK106_0m in P2(1)/n
CELL 0.71073   5.0734  11.4528  15.0751  90.000  99.679  90.000
ZERR    4.00   0.0003   0.0007   0.0009   0.000   0.001   0.000
LATT 1
SYMM 0.5-X, 0.5+Y, 0.5-Z
SFAC C  H  N  I
UNIT 28  28  8  4
L.S. 6
ACTA
OMIT 0 53.0
BOND $H
FMAP 2
PLAN 5
MPLA 6 N1 C2 C3 C4 C5 C6 C1 C7 N2 N1_$1 C4_$1
EQIV $1 2-x, -y, -z
EQIV $2 x+0.5, -y+0.5, z-0.5
EQIV $3 x-1, y, z-1
EQIV $4 1-x, 1-y, 1-z
EQIV $5 x-0.5, -y+0.5, z-0.5
EQIV $6 x+0.5, -y+0.5, z+0.5
HTAB C2 I1_$2
HTAB C3 N2_$1
HTAB C5 I1_$3
HTAB C6 I1_$4
HTAB C1 I1_$4
HTAB C1 I1_$5
HTAB C1 N2_$6
CONF
SIZE 0.051 0.074 0.144
TEMP -173
WGHT    0.015900    1.119500
FVAR       0.11122
MOLE 1
I1    4    0.951855    0.378404    0.854589    11.00000    0.01891    0.02214 =
         0.02205    0.00040    0.00256    0.00126
N1    3    0.679239    0.345763    0.188501    11.00000    0.02109    0.02123 =
         0.01907    0.00205    0.00651    0.00002
N2    3    0.738179    0.046562   -0.076630    11.00000    0.03433    0.03284 =
         0.02569   -0.00145    0.00706    0.00582
C1    1    0.647736    0.420938    0.265869    11.00000    0.02654    0.02391 =
         0.02014    0.00083    0.00553    0.00366
AFIX 137
H1A   2    0.505153    0.477945    0.247179    11.00000   -1.50000
H1B   2    0.815890    0.462094    0.287063    11.00000   -1.50000
H1C   2    0.601303    0.372560    0.314602    11.00000   -1.50000
AFIX   0
C2    1    0.870438    0.262562    0.199887    11.00000    0.01898    0.02603 =
         0.02040    0.00535    0.00355    0.00321
AFIX  43
H2    2    0.985779    0.255447    0.256191    11.00000   -1.20000
AFIX   0
C3    1    0.899588    0.188306    0.130959    11.00000    0.01971    0.02377 =
         0.02367    0.00476    0.00784    0.00600
AFIX  43
H3    2    1.036123    0.130636    0.138706    11.00000   -1.20000
AFIX   0
C4    1    0.726481    0.198649    0.049611    11.00000    0.02497    0.02174 =
         0.01709    0.00207    0.00825    0.00013
C5    1    0.535553    0.286900    0.037967    11.00000    0.02291    0.03010 =
         0.01898    0.00208    0.00096    0.00408
AFIX  43
H5    2    0.420076    0.296496   -0.018069    11.00000   -1.20000
AFIX   0
C6    1    0.516721    0.360362    0.109289    11.00000    0.02189    0.02278 =
         0.02195    0.00334    0.00293    0.00533
AFIX  43
H6    2    0.388261    0.421466    0.102271    11.00000   -1.20000
AFIX   0
C7    1    0.736900    0.115827   -0.022521    11.00000    0.02529    0.02562 =
         0.02337    0.00267    0.00729    0.00166
HKLF 4
REM  LK106_0m in P2(1)/n
REM R1 =  0.0201 for   1572 Fo > 4sig(Fo)  and  0.0251 for all   1792 data
REM     92 parameters refined using      0 restraints
END
WGHT      0.0159      1.1167
REM Highest difference peak  0.884,  deepest hole -0.467,  1-sigma level  0.092
Q1    1   0.6408  0.1206 -0.0651  11.00000  0.05    0.88
Q2    1   1.0735  0.4455  0.9059  11.00000  0.05    0.42
Q3    1   0.7135  0.1532  0.0135  11.00000  0.05    0.42
Q4    1   0.8489  0.2995  0.8009  11.00000  0.05    0.38
Q5    1   0.9104  0.4809  0.8644  11.00000  0.05    0.38
;
data_global
_journal_date_recd_electronic     2012-07-02
_journal_date_accepted     2012-07-15
_journal_name_full     'Acta Crystallographica, Section E'
_journal_year     2012
_journal_volume     68
_journal_issue      8
_journal_page_first     o2514
_journal_page_last     o2514
_journal_paper_category     QO
_journal_paper_doi     10.1107/S1600536812032230
_journal_coeditor_code     SU2473
_publ_contact_author_name     'Joel T. Mague'
_publ_contact_author_address
;
      Department of Chemistry
      Tulane University
      New Orleans, LA 70118
      USA
;
_publ_contact_author_email     joelt@tulane.edu
_publ_contact_author_fax     '(504) 865-5596'
_publ_contact_author_phone     '(504) 862-3585'
_publ_section_title
;
4-Cyano-1-methylpyridinium iodide
;
loop_
    _publ_author_name
    _publ_author_footnote
    _publ_author_address
    'Kammer, Michael N.' .
;     Department of Physics
      Loyola University
      New Orleans, LA 70118
      USA
;
    'Koplitz, Lynn V.' .
;     Department of Chemistry
      Loyola University
      New Orleans, LA 70118
      USA
;
    'Mague, Joel T.' .
;     Department of Chemistry
      Tulane University
      New Orleans, LA 70118
      USA
;
