# Supplementary material for: 4-Cyano-1-methyl­pyridinium iodide
Source: Acta Crystallogr Sect E Struct Rep Online. 2012 Jul 21;68(Pt 8):o2514. doi: 10.1107/S1600536812032230 (PMC3414965; doi:10.1107/S1600536812032230)
Supplement: Supplementary file 2 [file e-68-o2514-Isup2.hkl]

# 
# h,k,l, Fc-squared, Fo-squared, sigma(Fo-squared) and status flag 
# 
data_I
_shelx_title ' LK106_0m in P2(1)/n' 
_shelx_refln_list_code          4 
_shelx_F_calc_maximum      271.18 
_exptl_crystal_F_000       464.00 
_reflns_d_resolution_high  0.7965 
 
loop_ 
 _symmetry_equiv_pos_as_xyz 
 'x, y, z' 
 '-x+1/2, y+1/2, -z+1/2' 
 '-x, -y, -z' 
 'x-1/2, -y-1/2, z-1/2' 
 
_cell_length_a     5.0734 
_cell_length_b    11.4528 
_cell_length_c    15.0751 
_cell_angle_alpha  90.000 
_cell_angle_beta   99.679 
_cell_angle_gamma  90.000 
 
_shelx_F_squared_multiplier     1.000 
 
loop_ 
 _refln_index_h 
 _refln_index_k 
 _refln_index_l 
 _refln_F_squared_calc 
 _refln_F_squared_meas 
 _refln_F_squared_sigma 
 _refln_observed_status 
   2   0   0    11789.32    11564.05    186.81 o 
   4   0   0     1865.73     1895.68     54.70 o 
   6   0   0      193.62      195.30     43.65 o 
   1   1   0     7711.70     7952.51     97.61 o 
   2   1   0     3358.25     3320.52     46.05 o 
   3   1   0     3178.77     3113.95     44.74 o 
   4   1   0     5269.12     5354.09     85.43 o 
   5   1   0       14.82        1.13     10.52 o 
   6   1   0      593.02      521.67     55.89 o 
   0   2   0     1531.45     1426.97     46.99 o 
   1   2   0     1910.56     1798.51     23.80 o 
   2   2   0      179.06      193.09      8.28 o 
   3   2   0    13100.56    13456.75    170.22 o 
   4   2   0       43.71       51.59      8.21 o 
   5   2   0     4173.14     4167.59     88.54 o 
   6   2   0        0.09        0.00     13.19 o 
   1   3   0     4270.66     4074.48     66.37 o 
   2   3   0     1166.46     1078.64     17.29 o 
   3   3   0     2135.85     2123.54     34.88 o 
   4   3   0     5072.41     5137.33     92.18 o 
   5   3   0        0.09        0.00     10.57 o 
   6   3   0     2085.57     1986.95     60.56 o 
   0   4   0    31515.46    31044.65    734.42 o 
   1   4   0        0.39        0.00      2.89 o 
   2   4   0    11153.54    10972.04    139.07 o 
   3   4   0      199.22      162.86      8.41 o 
   4   4   0     1367.68     1399.87     37.80 o 
   5   4   0        1.03        0.00     10.42 o 
   6   4   0       95.03       61.28     16.08 o 
   1   5   0    12477.13    12712.31    182.92 o 
   2   5   0     1209.02     1095.59     27.89 o 
   3   5   0     3620.71     3677.76     68.28 o 
   4   5   0     2974.26     3064.54     61.39 o 
   5   5   0        1.09        1.69      9.82 o 
   0   6   0      286.20      270.73     20.30 o 
   1   6   0     2883.37     2931.47     65.43 o 
   2   6   0      113.49      107.87      7.39 o 
   3   6   0     5252.02     5432.91    102.79 o 
   4   6   0        0.20        0.00      9.13 o 
   5   6   0     4078.14     4197.68    118.58 o 
   1   7   0     4225.23     4124.42    113.92 o 
   2   7   0     2408.82     2381.55     45.58 o 
   3   7   0     1196.85     1227.33     32.48 o 
   4   7   0     2398.65     2516.58     61.07 o 
   5   7   0       32.76       20.66     18.64 o 
   0   8   0    10365.40    10440.68    245.63 o 
   1   8   0        5.57        0.00      6.13 o 
   2   8   0     7145.64     7103.28    129.01 o 
   3   8   0      285.58      254.10     14.47 o 
   4   8   0      672.50      584.15     25.80 o 
   5   8   0       65.60       30.83     16.41 o 
   1   9   0     6013.39     6380.03    117.66 o 
   2   9   0      841.46      864.09     32.16 o 
   3   9   0      765.88      820.08     34.45 o 
   4   9   0      879.48      863.83     34.30 o 
   0  10   0      232.44      258.15     20.78 o 
   1  10   0      437.49      408.37     19.87 o 
   2  10   0      234.61      225.60     18.33 o 
   3  10   0     3776.96     3858.99     80.65 o 
   4  10   0       39.69       19.87     11.95 o 
   1  11   0     1351.05     1448.77     70.45 o 
   2  11   0     1162.31     1189.43     46.35 o 
   3  11   0       81.99       61.90     13.36 o 
   4  11   0     1396.86     1314.70     43.66 o 
   0  12   0     4989.46     5338.11    283.35 o 
   1  12   0       74.25       53.28     19.64 o 
   2  12   0     2167.38     2284.39     93.65 o 
   3  12   0       48.76       49.29     14.77 o 
   1  13   0     2400.40     2393.04    155.32 o 
   2  13   0      120.45       67.57     17.13 o 
   0  14   0      125.39      118.84     27.49 o 
   1  14   0        1.32        0.00     19.14 o 
  -5   0   1     3322.21     3202.31    117.41 o 
  -3   0   1    10868.57    10930.37    181.91 o 
  -1   0   1     4901.19     5246.04     92.09 o 
   1   0   1     8306.58     8211.55    158.44 o 
   3   0   1      336.80      315.36     15.68 o 
   5   0   1     6566.47     6640.99    171.75 o 
  -6   1   1     1107.69     1034.87     44.74 o 
  -5   1   1      787.72      745.52     27.62 o 
  -4   1   1     3386.97     3392.92     58.95 o 
  -3   1   1       17.15       12.82      4.51 o 
  -2   1   1    26291.16    27415.85    316.47 o 
  -1   1   1      434.55      430.95      8.78 o 
   0   1   1     3433.55     3387.89     65.68 o 
   1   1   1    30805.69    31693.59    379.04 o 
   2   1   1      289.95      328.09      9.50 o 
   3   1   1     6204.14     6179.95     83.98 o 
   4   1   1     1460.90     1486.04     33.31 o 
   5   1   1     2818.90     2917.42     64.69 o 
   6   1   1      917.60      885.59     44.90 o 
  -6   2   1     2701.89     2773.05     94.96 o 
  -5   2   1      112.11       86.16     14.15 o 
  -4   2   1      520.24      473.89     16.67 o 
  -3   2   1      277.47      284.04     10.36 o 
  -2   2   1     3564.81     3659.70     50.08 o 
  -1   2   1     2042.93     2118.57     29.75 o 
   0   2   1     9403.73     9605.44    157.74 o 
   1   2   1      240.21      220.19      7.91 o 
   2   2   1    23256.81    23381.35    271.40 o 
   3   2   1       12.40        1.86      4.71 o 
   4   2   1     5465.09     5383.93     86.21 o 
   5   2   1       11.62        0.00     11.13 o 
   6   2   1      243.63      191.71     22.35 o 
  -6   3   1      914.72      841.13     39.63 o 
  -5   3   1     1393.30     1368.61     44.41 o 
  -4   3   1     3957.31     3863.38     69.49 o 
  -3   3   1       20.85       26.30      5.05 o 
  -2   3   1    14976.40    15420.92    174.92 o 
  -1   3   1     8929.94     8795.08    120.22 o 
   0   3   1     6721.36     6750.36    100.03 o 
   1   3   1    23942.29    23833.90    356.17 o 
   2   3   1        7.48       12.46      2.99 o 
   3   3   1     3529.99     3478.55     58.09 o 
   4   3   1      788.95      741.33     22.78 o 
   5   3   1     1225.38     1172.21     38.13 o 
   6   3   1      763.32      737.75     34.32 o 
  -6   4   1        0.41       18.16     13.49 o 
  -5   4   1     3174.83     3295.41     73.96 o 
  -4   4   1        8.96        0.00      7.79 o 
  -3   4   1    14240.38    14939.33    196.61 o 
  -2   4   1        0.05        0.00      3.12 o 
  -1   4   1    13837.47    13630.48    183.60 o 
   0   4   1       64.23       80.64      5.70 o 
   1   4   1     3007.57     2920.53     51.15 o 
   2   4   1      874.87      871.92     17.99 o 
   3   4   1      839.16      852.51     22.34 o 
   4   4   1      208.36      187.19     14.61 o 
   5   4   1     2845.79     2874.80     73.32 o 
  -5   5   1      336.64      308.64     21.30 o 
  -4   5   1     3211.85     3315.00     64.75 o 
  -3   5   1       79.32       94.40     10.40 o 
  -2   5   1     8527.96     8267.29    124.30 o 
  -1   5   1     4224.75     4132.28     87.91 o 
   0   5   1     4747.95     4651.64     69.17 o 
   1   5   1     9012.75     9183.12    142.16 o 
   2   5   1        5.37        9.35      4.30 o 
   3   5   1     3675.89     3692.53     69.21 o 
   4   5   1     1028.33     1017.94     36.60 o 
   5   5   1      840.51      797.13     28.94 o 
  -5   6   1      248.54      175.99     21.61 o 
  -4   6   1      954.92      933.81     31.58 o 
  -3   6   1       33.62       36.00      9.17 o 
  -2   6   1     1027.24     1021.30     29.56 o 
  -1   6   1      315.85      309.01     10.76 o 
   0   6   1    10342.87    10102.06    143.74 o 
   1   6   1       43.62       40.61      5.69 o 
   2   6   1    12650.81    12852.45    214.83 o 
   3   6   1        1.37        6.20      7.31 o 
   4   6   1     5122.86     5206.32    105.33 o 
   5   6   1       32.73       38.82     13.73 o 
  -5   7   1      769.84      658.30     35.03 o 
  -4   7   1     1715.28     1677.52     46.25 o 
  -3   7   1       12.25       11.42      7.15 o 
  -2   7   1     3015.23     3015.99     77.48 o 
  -1   7   1     3842.63     3781.86     70.10 o 
   0   7   1     2778.01     2776.30     69.63 o 
   1   7   1     6272.28     6293.00    123.25 o 
   2   7   1       57.63       62.29      8.27 o 
   3   7   1     5319.01     5330.82    102.52 o 
   4   7   1      329.85      338.52     20.45 o 
   5   7   1      774.80      787.17     35.03 o 
  -5   8   1     2022.01     2075.37     77.95 o 
  -4   8   1       97.97       67.62     14.34 o 
  -3   8   1     6499.28     6655.94    116.12 o 
  -2   8   1        1.22        0.00      6.70 o 
  -1   8   1     7029.72     7157.65    140.64 o 
   0   8   1      392.88      372.91     14.49 o 
   1   8   1      968.89      991.14     28.18 o 
   2   8   1      220.30      213.55     12.87 o 
   3   8   1      552.18      499.98     21.57 o 
   4   8   1      149.72      118.99     15.17 o 
   5   8   1     1459.38     1326.60     57.32 o 
  -4   9   1     2790.25     2805.61     71.94 o 
  -3   9   1       36.15       26.64      9.75 o 
  -2   9   1     4362.64     4432.81    107.16 o 
  -1   9   1      982.97      973.68     30.52 o 
   0   9   1     2732.93     2771.74     81.95 o 
   1   9   1     2531.23     2594.46     57.29 o 
   2   9   1      353.07      323.16     15.73 o 
   3   9   1     1912.59     1827.21     43.50 o 
   4   9   1      963.49      890.74     38.98 o 
  -4  10   1      207.10      226.30     23.61 o 
  -3  10   1      235.68      215.31     18.44 o 
  -2  10   1      273.78      284.71     23.29 o 
  -1  10   1      302.72      327.40     21.98 o 
   0  10   1     3937.90     4214.63     97.66 o 
   1  10   1       44.67       30.04      9.11 o 
   2  10   1     5245.34     5470.73    123.43 o 
   3  10   1        1.44        0.00      8.30 o 
   4  10   1     1729.39     1728.46     65.08 o 
  -4  11   1      534.53      479.84     32.29 o 
  -3  11   1       71.64       41.95     15.67 o 
  -2  11   1     1281.46     1233.69     89.00 o 
  -1  11   1      710.55      716.08     61.12 o 
   0  11   1      970.05     1022.80     38.20 o 
   1  11   1     3931.77     4142.61    101.11 o 
   2  11   1      183.39      135.16     17.10 o 
   3  11   1     2519.28     2564.93     63.57 o 
  -3  12   1     2522.51     2577.92    123.78 o 
  -2  12   1       31.47        0.00     21.63 o 
  -1  12   1     2832.84     3104.10    184.39 o 
   0  12   1      744.40      771.60     36.74 o 
   1  12   1       90.26       73.47     20.89 o 
   2  12   1      198.62      188.17     25.03 o 
   3  12   1      172.28      134.56     23.00 o 
  -2  13   1     2362.62     2597.30    163.36 o 
  -1  13   1      252.13      224.56     40.44 o 
   0  13   1      278.10      273.35     25.87 o 
   1  13   1     1073.01      997.68     51.46 o 
   2  13   1       95.47       92.54     18.93 o 
  -1  14   1      412.47      377.93     47.92 o 
   0  14   1     2100.09     2081.85     83.44 o 
   1  14   1       70.00       43.65     29.10 o 
  -6   0   2     3370.33     3574.31    130.29 o 
  -4   0   2    11307.81    11505.80    234.32 o 
  -2   0   2     1139.41     1120.62     24.99 o 
   0   0   2     1768.10     1748.88     36.36 o 
   2   0   2    12927.70    13119.71    212.49 o 
   4   0   2     4566.28     4537.98    107.43 o 
   6   0   2     4321.89     4362.17    177.70 o 
  -6   1   2        1.83        2.44     14.71 o 
  -5   1   2     2672.46     2748.97     65.67 o 
  -4   1   2     2267.98     2281.71     41.32 o 
  -3   1   2     2601.65     2485.09     37.09 o 
  -2   1   2     8888.70     9121.79    109.63 o 
  -1   1   2        0.49        6.32      2.31 o 
   0   1   2     3467.01     3704.55     53.85 o 
   1   1   2     1581.40     1467.27     21.97 o 
   2   1   2     2565.72     2415.07     36.16 o 
   3   1   2    10630.41    10879.73    140.56 o 
   4   1   2       14.73       14.18      7.31 o 
   5   1   2     1938.75     1955.02     48.78 o 
   6   1   2      519.29      477.83     41.64 o 
  -6   2   2       31.55        0.00     14.32 o 
  -5   2   2      671.68      659.36     25.57 o 
  -4   2   2        4.89        3.62      7.03 o 
  -3   2   2     7390.27     7228.67     95.91 o 
  -2   2   2       18.53        4.49      3.28 o 
  -1   2   2    73537.19    75597.10   1140.61 o 
   0   2   2       91.17       62.15      3.33 o 
   1   2   2    15666.16    15619.26    174.18 o 
   2   2   2      337.68      326.14      9.05 o 
   3   2   2     3797.58     3960.35     58.06 o 
   4   2   2      182.34      175.24     13.54 o 
   5   2   2       80.37       61.96     13.51 o 
   6   2   2       12.50        5.76     13.33 o 
  -6   3   2        0.26        0.00     12.96 o 
  -5   3   2     2702.58     2702.35     69.66 o 
  -4   3   2     1775.50     1760.97     38.98 o 
  -3   3   2     1018.04      938.92     19.94 o 
  -2   3   2     3926.73     3820.69     47.93 o 
  -1   3   2       17.85       26.70      2.91 o 
   0   3   2    25837.20    26790.13    381.29 o 
   1   3   2     4929.87     4905.92     67.62 o 
   2   3   2     5714.17     5699.05     72.41 o 
   3   3   2     6313.22     6366.98     87.17 o 
   4   3   2       41.93       28.10      9.12 o 
   5   3   2     1901.91     1859.52     51.00 o 
  -6   4   2     2523.25     2539.50     85.84 o 
  -5   4   2       48.70       37.80     11.73 o 
  -4   4   2     5308.17     5418.79     96.32 o 
  -3   4   2      125.46      143.04     10.81 o 
  -2   4   2     3010.72     3037.70     39.34 o 
  -1   4   2        2.19        2.21      2.72 o 
   0   4   2     1690.05     1707.37     33.44 o 
   1   4   2      115.78      116.14      8.17 o 
   2   4   2    11946.17    12246.12    154.56 o 
   3   4   2        0.48        4.16      4.57 o 
   4   4   2     7028.65     7194.04    123.41 o 
   5   4   2        0.36        0.00     10.70 o 
  -5   5   2     1987.88     1942.56     54.76 o 
  -4   5   2      650.36      617.48     21.29 o 
  -3   5   2     2481.43     2531.78     46.57 o 
  -2   5   2     4814.73     4660.20     83.91 o 
  -1   5   2      120.50      121.57      5.10 o 
   0   5   2     3554.39     3430.66     63.25 o 
   1   5   2     1262.32     1158.71     23.90 o 
   2   5   2     3952.50     3915.86     95.78 o 
   3   5   2     5523.64     5676.07     99.73 o 
   4   5   2       22.85       24.96     10.86 o 
   5   5   2     2203.12     2201.83     64.77 o 
  -5   6   2      760.67      674.04     34.84 o 
  -4   6   2      410.20      383.41     20.18 o 
  -3   6   2     6667.79     6680.03    114.17 o 
  -2   6   2       30.17       34.35      6.32 o 
  -1   6   2    15751.05    15393.71    201.65 o 
   0   6   2       99.31      102.17      7.21 o 
   1   6   2    12696.71    12893.75    186.98 o 
   2   6   2       37.73       33.51      5.56 o 
   3   6   2     1183.56     1244.40     32.40 o 
   4   6   2       73.71       61.44     13.75 o 
   5   6   2       78.44       83.42     15.87 o 
  -5   7   2     1191.97     1162.08     47.55 o 
  -4   7   2     1008.32     1082.83     37.88 o 
  -3   7   2     1298.94     1360.15     51.37 o 
  -2   7   2     7038.97     7151.05    125.30 o 
  -1   7   2        6.31        1.63      4.08 o 
   0   7   2     9428.36     9764.82    141.15 o 
   1   7   2      505.24      435.85     13.73 o 
   2   7   2     2745.89     2766.29     55.22 o 
   3   7   2     2053.43     2129.47     51.10 o 
   4   7   2       30.46       12.30     11.59 o 
   5   7   2     1013.59      980.93     40.36 o 
  -5   8   2        4.67        0.00     13.12 o 
  -4   8   2     3515.16     3583.35     85.76 o 
  -3   8   2      335.08      301.25     18.94 o 
  -2   8   2     1300.56     1336.75     32.46 o 
  -1   8   2      166.47      160.56     10.34 o 
   0   8   2     1006.96      970.29     25.62 o 
   1   8   2       53.70       56.68      9.62 o 
   2   8   2     5489.06     5582.12     98.73 o 
   3   8   2      154.75      140.11     13.54 o 
   4   8   2     4655.37     4677.14     98.82 o 
   5   8   2        1.39       13.56     13.57 o 
  -4   9   2      331.37      281.62     19.29 o 
  -3   9   2     1023.61     1058.01     32.44 o 
  -2   9   2     1854.58     1857.25     52.85 o 
  -1   9   2        1.06        5.06      6.63 o 
   0   9   2     2756.85     2876.80     57.42 o 
   1   9   2     2627.73     2748.75     60.41 o 
   2   9   2      422.51      421.34     20.10 o 
   3   9   2     2141.37     2246.96     54.06 o 
   4   9   2        3.70        0.00      9.97 o 
  -4  10   2       81.37       61.58     12.51 o 
  -3  10   2     2841.22     2868.50     63.91 o 
  -2  10   2       10.07        8.85      9.90 o 
  -1  10   2     6901.88     7332.78    203.09 o 
   0  10   2       60.20       49.61      9.88 o 
   1  10   2     4584.61     4880.42     91.46 o 
   2  10   2      149.51      122.54     15.97 o 
   3  10   2     1112.08     1082.54     33.60 o 
   4  10   2       83.14       65.35     12.87 o 
  -4  11   2      411.78      372.42     20.65 o 
  -3  11   2      340.93      340.79     21.25 o 
  -2  11   2     3472.46     3441.09    118.54 o 
  -1  11   2      200.45      191.14     17.20 o 
   0  11   2     3930.97     4406.54    137.01 o 
   1  11   2      271.55      250.20     17.39 o 
   2  11   2      884.49      910.18     35.73 o 
   3  11   2      633.85      568.62     22.84 o 
  -3  12   2       24.08       29.53     19.52 o 
  -2  12   2      252.49      247.05     20.04 o 
  -1  12   2      199.38      213.86     19.63 o 
   0  12   2        2.81        8.58     15.55 o 
   1  12   2      214.61      160.13     19.61 o 
   2  12   2     2532.33     2539.26    113.26 o 
   3  12   2       46.87       42.83     31.62 o 
  -2  13   2      388.13      345.55     23.90 o 
  -1  13   2       36.14       31.23     13.89 o 
   0  13   2      622.49      595.37     45.64 o 
   1  13   2      843.01      785.89     57.90 o 
   2  13   2      101.54       76.79     26.58 o 
  -1  14   2     2484.62     2536.80     77.42 o 
   0  14   2        2.79        0.00     16.01 o 
   1  14   2     1707.75     1844.81    125.30 o 
  -5   0   3      586.87      550.53     39.31 o 
  -3   0   3     1802.52     1846.27     40.17 o 
  -1   0   3    16708.42    17356.01    272.90 o 
   1   0   3    54532.88    56764.65    954.99 o 
   3   0   3     8293.07     8103.68    201.04 o 
   5   0   3      283.06      260.43     26.28 o 
  -6   1   3      776.65      734.40     34.44 o 
  -5   1   3     1939.34     2009.84     52.95 o 
  -4   1   3        0.23        0.00      5.67 o 
  -3   1   3    12341.29    12917.19    156.12 o 
  -2   1   3     2360.27     2263.45     30.37 o 
  -1   1   3    10521.53    10891.47    127.44 o 
   0   1   3    20833.48    21778.82    261.36 o 
   1   1   3      409.66      381.42      9.00 o 
   2   1   3     6716.11     6531.75     82.21 o 
   3   1   3     1636.92     1617.21     31.20 o 
   4   1   3     3311.86     3299.60     59.69 o 
   5   1   3      851.52      786.62     28.96 o 
   6   1   3       84.53       28.10     14.81 o 
  -6   2   3     1850.58     1857.78     63.30 o 
  -5   2   3       17.78       21.19     10.27 o 
  -4   2   3     8011.29     8153.01    128.86 o 
  -3   2   3       84.01       95.66      7.05 o 
  -2   2   3    10533.33    10470.17    131.47 o 
  -1   2   3     2823.55     2906.22     45.80 o 
   0   2   3     5428.75     5470.25     71.56 o 
   1   2   3      236.60      236.51      6.87 o 
   2   2   3      652.33      618.20     13.40 o 
   3   2   3        2.63        4.06      5.05 o 
   4   2   3     7313.25     7572.16    129.78 o 
   5   2   3      165.82      133.97     14.86 o 
  -6   3   3      277.15      260.17     26.56 o 
  -5   3   3     2844.87     2755.30     70.36 o 
  -4   3   3       60.43       66.30      9.22 o 
  -3   3   3     9093.98     9067.65    124.15 o 
  -2   3   3      540.33      453.61     11.05 o 
  -1   3   3     1851.25     1763.23     34.42 o 
   0   3   3    14653.35    14509.90    188.52 o 
   1   3   3      198.36      183.50      7.16 o 
   2   3   3     4960.51     4832.38     62.69 o 
   3   3   3      766.87      749.69     19.09 o 
   4   3   3     2954.35     3122.17     59.95 o 
   5   3   3     2564.76     2570.69     73.40 o 
  -6   4   3      125.72       60.13     21.82 o 
  -5   4   3      679.24      665.20     29.75 o 
  -4   4   3        2.97        0.00      6.61 o 
  -3   4   3     1224.58     1298.46     28.22 o 
  -2   4   3     2091.71     2260.78     36.99 o 
  -1   4   3     8357.69     8197.17    107.75 o 
   0   4   3      208.05      239.46      8.41 o 
   1   4   3    17455.23    17313.59    261.44 o 
   2   4   3       72.95       73.15      6.08 o 
   3   4   3     8420.50     8673.24    126.04 o 
   4   4   3       10.80        1.59      7.67 o 
   5   4   3      727.30      645.47     28.74 o 
  -5   5   3     1822.59     1759.73     51.37 o 
  -4   5   3       31.42       27.40      8.19 o 
  -3   5   3     4919.47     5014.12     77.92 o 
  -2   5   3     5428.49     5365.13    116.61 o 
  -1   5   3     3983.94     3741.13     68.93 o 
   0   5   3    13035.95    13045.34    179.51 o 
   1   5   3        2.19        0.52      4.09 o 
   2   5   3     7331.71     7101.22    133.58 o 
   3   5   3      685.95      700.35     23.18 o 
   4   5   3     1833.96     1880.33     73.38 o 
   5   5   3      976.39      975.08     40.49 o 
  -5   6   3       26.64        0.00     13.44 o 
  -4   6   3     6644.14     6773.83    139.06 o 
  -3   6   3       51.90       47.81      9.54 o 
  -2   6   3     8111.42     8157.47    132.27 o 
  -1   6   3       38.11       40.19      4.55 o 
   0   6   3     1810.65     1731.54     36.17 o 
   1   6   3     1454.18     1553.21     41.13 o 
   2   6   3      506.58      472.59     23.53 o 
   3   6   3       68.13       72.64     10.44 o 
   4   6   3     2825.16     2941.67     75.25 o 
   5   6   3       46.46       36.92     14.42 o 
  -5   7   3     1689.44     1639.73     58.12 o 
  -4   7   3        6.36        1.55     11.50 o 
  -3   7   3     4816.00     5068.21     98.14 o 
  -2   7   3     1313.31     1371.79     33.03 o 
  -1   7   3     3626.91     3423.24     84.33 o 
   0   7   3     6553.92     6635.21    114.50 o 
   1   7   3      460.62      454.37     15.93 o 
   2   7   3     3890.80     3915.21     71.50 o 
   3   7   3     1190.96     1250.40     33.65 o 
   4   7   3      711.05      740.77     32.31 o 
   5   7   3     1580.28     1588.95     54.22 o 
  -5   8   3      359.01      269.11     27.00 o 
  -4   8   3      109.81       96.94     16.41 o 
  -3   8   3      295.71      276.20     16.54 o 
  -2   8   3      337.16      314.92     18.72 o 
  -1   8   3     4822.43     4902.37     90.06 o 
   0   8   3      280.44      262.26     13.01 o 
   1   8   3     9396.22     9690.15    161.85 o 
   2   8   3      222.29      208.30     13.42 o 
   3   8   3     4437.91     4602.00     92.94 o 
   4   8   3       21.10       11.46     11.09 o 
  -4   9   3        4.57        0.00     12.84 o 
  -3   9   3     1551.23     1556.78     41.51 o 
  -2   9   3      864.01      850.38     32.09 o 
  -1   9   3     2377.59     2450.52     68.32 o 
   0   9   3     5247.47     5300.87     95.38 o 
   1   9   3       31.82       37.32      8.17 o 
   2   9   3     4358.40     4376.34     97.88 o 
   3   9   3      350.25      331.94     18.93 o 
   4   9   3     1094.63     1135.22     38.30 o 
  -4  10   3     2980.17     2969.55     73.40 o 
  -3  10   3        0.11        0.00      8.01 o 
  -2  10   3     4528.85     4589.89    108.66 o 
  -1  10   3     1111.96     1200.62     53.79 o 
   0  10   3      403.75      350.73     24.89 o 
   1  10   3      168.45      172.59     12.43 o 
   2  10   3      375.29      316.02     16.27 o 
   3  10   3      199.22      206.98     16.02 o 
   4  10   3     1655.23     1789.05     50.84 o 
  -4  11   3       31.19        0.41     11.08 o 
  -3  11   3     2539.33     2785.41    108.88 o 
  -2  11   3      197.71      201.49     26.14 o 
  -1  11   3      909.36      966.32     38.01 o 
   0  11   3     1879.66     2037.35     66.69 o 
   1  11   3      329.46      317.28     17.86 o 
   2  11   3     1335.23     1387.50     46.20 o 
   3  11   3      886.99      827.09     34.24 o 
  -3  12   3      313.54      298.88     21.80 o 
  -2  12   3      140.63      106.21     15.87 o 
  -1  12   3     2672.79     2776.51     80.51 o 
   0  12   3      117.68      128.22     20.61 o 
   1  12   3     3434.50     3573.00    118.39 o 
   2  12   3       28.60        9.59     12.68 o 
   3  12   3     1425.70     1516.26     57.88 o 
  -2  13   3      275.46      285.79     43.99 o 
  -1  13   3      375.41      365.65     23.49 o 
   0  13   3     1803.29     1907.09     75.89 o 
   1  13   3      100.35       81.81     43.25 o 
   2  13   3     1898.52     1925.36     82.45 o 
  -1  14   3      150.63      121.46     18.55 o 
   0  14   3      193.81      214.59     91.35 o 
  -6   0   4      278.83      251.62     32.58 o 
  -4   0   4     4100.75     4144.25     97.16 o 
  -2   0   4    24599.60    25726.71    405.90 o 
   0   0   4    19584.05    20667.79    324.22 o 
   2   0   4     7287.86     7503.47    127.77 o 
   4   0   4       22.62       13.00     10.71 o 
  -6   1   4     1574.32     1570.42     53.93 o 
  -5   1   4     1209.42     1233.49     39.09 o 
  -4   1   4     1047.79      974.92     25.17 o 
  -3   1   4     4865.81     4795.38     63.79 o 
  -2   1   4       38.74       38.76      3.97 o 
  -1   1   4    17120.66    17798.68    198.63 o 
   0   1   4     2628.07     2735.44     36.93 o 
   1   1   4     3691.54     3557.91     45.54 o 
   2   1   4    12387.32    12603.18    152.04 o 
   3   1   4      122.08      121.80      9.75 o 
   4   1   4     5102.22     5137.84     85.13 o 
   5   1   4      744.88      701.18     27.59 o 
  -6   2   4        6.92        4.78     19.49 o 
  -5   2   4     4668.25     4820.66     99.65 o 
  -4   2   4      154.42      142.31     11.97 o 
  -3   2   4     2013.30     2008.31     32.91 o 
  -2   2   4      367.44      353.77      9.57 o 
  -1   2   4      999.97      942.68     20.31 o 
   0   2   4       59.05       57.68      3.93 o 
   1   2   4    10657.48    10497.12    121.32 o 
   2   2   4      132.74      134.95      7.06 o 
   3   2   4     7963.49     7677.58    108.75 o 
   4   2   4       14.69        8.88      8.24 o 
   5   2   4     4710.08     4659.74     92.15 o 
  -6   3   4      982.70      960.05     47.02 o 
  -5   3   4      801.83      811.45     30.67 o 
  -4   3   4     3016.65     3005.17     60.80 o 
  -3   3   4     7154.41     7115.01     99.79 o 
  -2   3   4        0.88        3.71      3.63 o 
  -1   3   4     2522.15     2245.94     39.95 o 
   0   3   4     2048.61     1810.08     29.26 o 
   1   3   4     5903.20     5750.23     75.52 o 
   2   3   4    11029.33    10942.90    128.57 o 
   3   3   4        4.24       11.89      6.07 o 
   4   3   4     1716.37     1850.10     44.47 o 
   5   3   4      515.72      472.16     29.47 o 
  -6   4   4      341.19      265.91     27.24 o 
  -5   4   4      135.38      103.19     15.15 o 
  -4   4   4     4255.08     4298.41     75.87 o 
  -3   4   4       14.45       15.66      6.05 o 
  -2   4   4    27668.30    28745.64    361.57 o 
  -1   4   4       99.32      101.82      6.43 o 
   0   4   4    19243.79    19175.08    246.21 o 
   1   4   4        2.46        3.76      3.30 o 
   2   4   4     3548.86     3365.62     67.03 o 
   3   4   4      862.54      831.12     21.46 o 
   4   4   4       48.85       64.28     10.09 o 
   5   4   4       15.19        0.00     10.29 o 
  -5   5   4      461.72      411.75     23.59 o 
  -4   5   4      969.54      954.13     29.81 o 
  -3   5   4     2955.89     3021.40     51.70 o 
  -2   5   4       48.73       44.05      4.92 o 
  -1   5   4    14354.14    14816.00    167.90 o 
   0   5   4     1998.03     1955.74     35.89 o 
   1   5   4     3127.53     2935.32     45.09 o 
   2   5   4     4199.56     4152.89     84.38 o 
   3   5   4      108.90      128.49     12.43 o 
   4   5   4     2208.49     2328.34     58.55 o 
   5   5   4      591.57      549.35     32.48 o 
  -5   6   4     3389.65     3424.08     80.79 o 
  -4   6   4      345.01      335.02     16.11 o 
  -3   6   4     1741.98     1775.96     47.56 o 
  -2   6   4        6.31       14.45      5.62 o 
  -1   6   4      260.21      222.95      8.71 o 
   0   6   4       45.71       67.08      4.93 o 
   1   6   4    11167.66    11457.19    172.71 o 
   2   6   4      255.06      259.65     13.30 o 
   3   6   4     8037.35     8355.09    141.53 o 
   4   6   4        0.92        0.00     11.33 o 
   5   6   4     2982.78     3117.31     84.45 o 
  -5   7   4      193.56      163.43     20.94 o 
  -4   7   4      990.86      978.85     33.67 o 
  -3   7   4     1786.68     1778.96     44.66 o 
  -2   7   4        8.09        4.55      7.28 o 
  -1   7   4     2435.79     2301.03     54.06 o 
   0   7   4     1987.64     2007.37     45.45 o 
   1   7   4     1453.69     1392.95     31.12 o 
   2   7   4     4238.08     4323.35     79.74 o 
   3   7   4       13.30       18.86      8.48 o 
   4   7   4     2571.16     2585.85     70.07 o 
   5   7   4      423.28      419.30     26.75 o 
  -5   8   4       78.66       57.07     16.93 o 
  -4   8   4     2591.41     2634.52     63.63 o 
  -3   8   4       97.40       74.20     11.67 o 
  -2   8   4     9289.46     9330.52    195.95 o 
  -1   8   4       23.45       21.52      7.20 o 
   0   8   4     7167.93     7252.63    131.27 o 
   1   8   4        9.94       10.75      5.76 o 
   2   8   4     1882.52     2005.87     48.81 o 
   3   8   4      107.21      110.85     13.70 o 
   4   8   4       34.97       22.78     11.39 o 
  -4   9   4      447.40      397.13     21.70 o 
  -3   9   4     3735.77     3826.41     79.78 o 
  -2   9   4      328.61      314.10     19.40 o 
  -1   9   4     5569.03     5768.62    126.03 o 
   0   9   4       58.92       53.76     10.18 o 
   1   9   4     2805.67     2939.68     69.63 o 
   2   9   4     1555.63     1624.24     42.79 o 
   3   9   4      140.28      139.50     15.07 o 
   4   9   4      847.70      878.08     35.55 o 
  -4  10   4       41.00       39.57     11.77 o 
  -3  10   4      652.47      611.84     28.43 o 
  -2  10   4      156.07      141.54     18.08 o 
  -1  10   4        9.54        7.17      9.44 o 
   0  10   4       65.25       63.35     12.58 o 
   1  10   4     3283.43     3405.54     75.20 o 
   2  10   4      171.70      168.16     18.26 o 
   3  10   4     3671.03     3723.59     99.01 o 
   4  10   4       98.50       70.53     14.23 o 
  -4  11   4      802.00      800.38     29.58 o 
  -3  11   4      445.70      416.14     23.85 o 
  -2  11   4       72.46       68.08     14.40 o 
  -1  11   4     1288.10     1250.35     45.96 o 
   0  11   4     1574.32     1676.59     66.63 o 
   1  11   4      429.93      442.37     22.23 o 
   2  11   4     2111.46     2267.27     73.28 o 
   3  11   4       36.85       27.64     11.59 o 
  -3  12   4       12.30        0.00     11.80 o 
  -2  12   4     3261.49     3193.23    146.55 o 
  -1  12   4       20.02       24.37     12.46 o 
   0  12   4     2996.60     3066.22    147.17 o 
   1  12   4      278.21      271.67     22.08 o 
   2  12   4      635.28      579.61     32.23 o 
  -2  13   4        0.60        0.00     11.06 o 
  -1  13   4     2412.09     2588.20     94.06 o 
   0  13   4      334.63      282.95     26.26 o 
   1  13   4      568.54      474.88     42.83 o 
   2  13   4      535.87      487.64     39.06 o 
   0  14   4      189.68      204.83     25.45 o 
  -5   0   5     5773.48     5977.95    182.17 o 
  -3   0   5    10803.60    10920.77    182.20 o 
  -1   0   5     3217.07     3317.44     58.58 o 
   1   0   5      702.45      652.55     17.18 o 
   3   0   5     6954.98     6943.38    150.01 o 
   5   0   5     3865.44     3833.50    128.44 o 
  -6   1   5     1549.57     1543.07     60.05 o 
  -5   1   5       44.21       37.65     12.51 o 
  -4   1   5     5066.10     5228.84     88.21 o 
  -3   1   5     1375.68     1294.42     22.99 o 
  -2   1   5     5881.17     6024.41     67.93 o 
  -1   1   5    10019.47    10156.84    115.97 o 
   0   1   5      271.41      241.93      7.11 o 
   1   1   5     5103.55     4637.67     60.43 o 
   2   1   5      851.72      755.01     16.37 o 
   3   1   5     3169.42     3331.52     57.89 o 
   4   1   5     2875.94     2893.39     55.48 o 
   5   1   5      200.40      129.39     15.64 o 
  -6   2   5      673.34      593.65     43.44 o 
  -5   2   5       93.20       88.28     15.98 o 
  -4   2   5      618.19      587.46     20.03 o 
  -3   2   5      268.29      267.16     10.29 o 
  -2   2   5    10617.78    10903.27    131.15 o 
  -1   2   5      166.21      162.77      6.74 o 
   0   2   5    32749.68    33036.86    397.09 o 
   1   2   5       33.79       32.87      4.29 o 
   2   2   5    12434.42    12356.49    151.90 o 
   3   2   5      145.66      142.11     10.65 o 
   4   2   5     1046.49     1045.64     31.45 o 
   5   2   5       13.65       10.19     10.37 o 
  -6   3   5      931.10      954.95     55.96 o 
  -5   3   5        6.71        5.75     11.40 o 
  -4   3   5     4531.72     4610.62     85.36 o 
  -3   3   5     1661.89     1631.57     30.79 o 
  -2   3   5     5409.87     5397.71     72.11 o 
  -1   3   5     9173.29     9106.59    132.92 o 
   0   3   5       70.93       67.97      4.34 o 
   1   3   5    14536.20    14423.15    159.66 o 
   2   3   5     1903.23     1870.60     28.48 o 
   3   3   5     4183.93     4185.92     72.54 o 
   4   3   5     1015.42     1019.10     30.95 o 
   5   3   5      114.35       83.68     12.76 o 
  -6   4   5        8.00        0.00     15.83 o 
  -5   4   5     3854.74     4087.03     93.77 o 
  -4   4   5       11.86       14.02      8.09 o 
  -3   4   5     6009.54     6037.40    101.46 o 
  -2   4   5      358.23      382.04     13.00 o 
  -1   4   5     2361.78     2223.73     47.72 o 
   0   4   5      919.64      887.95     17.94 o 
   1   4   5      264.04      215.46      7.62 o 
   2   4   5      159.80      161.25     11.04 o 
   3   4   5     7116.41     7158.70    107.66 o 
   4   4   5      184.98      175.50     14.00 o 
   5   4   5     3130.69     3087.86     78.75 o 
  -5   5   5        0.11        3.25     16.63 o 
  -4   5   5     4650.41     4628.59     85.88 o 
  -3   5   5      174.57      175.08     12.15 o 
  -2   5   5     2524.56     2424.37     47.72 o 
  -1   5   5     9062.72     9161.46    117.49 o 
   0   5   5     1882.58     1925.01     42.88 o 
   1   5   5     4733.26     4625.80     71.27 o 
   2   5   5      798.84      759.95     25.93 o 
   3   5   5     2848.11     2966.43     61.50 o 
   4   5   5     3136.86     3212.60     74.67 o 
   5   5   5       66.87       47.61     18.13 o 
  -5   6   5       32.55        9.50     10.78 o 
  -4   6   5      450.02      445.34     18.57 o 
  -3   6   5     1192.24     1165.52     28.10 o 
  -2   6   5     3833.32     3841.24     65.05 o 
  -1   6   5        6.77        5.92      3.88 o 
   0   6   5    11443.16    11374.02    150.30 o 
   1   6   5      221.80      208.13      9.89 o 
   2   6   5     6887.32     7203.71    121.81 o 
   3   6   5        0.27        0.00      7.93 o 
   4   6   5     1094.69     1074.89     40.70 o 
   5   6   5        1.34        0.00     12.67 o 
  -5   7   5        5.74        0.00     13.94 o 
  -4   7   5     2412.23     2398.24     59.21 o 
  -3   7   5     1163.61     1161.95     33.86 o 
  -2   7   5     3054.55     3052.28     63.48 o 
  -1   7   5     8951.58     8672.94    153.91 o 
   0   7   5      304.77      282.91      9.93 o 
   1   7   5     5695.46     5714.83    106.07 o 
   2   7   5      512.43      512.21     19.11 o 
   3   7   5     2355.37     2458.32     54.94 o 
   4   7   5      847.41      782.13     51.09 o 
  -5   8   5     2838.14     2863.00     84.94 o 
  -4   8   5       37.89       27.79     11.43 o 
  -3   8   5     5069.15     5109.50    100.11 o 
  -2   8   5      795.91      795.31     30.88 o 
  -1   8   5      696.97      678.68     24.64 o 
   0   8   5      592.13      591.93     21.94 o 
   1   8   5      293.82      302.95     13.49 o 
   2   8   5      125.46      127.07     12.25 o 
   3   8   5     3179.19     3376.99     69.79 o 
   4   8   5      131.71      133.69     16.64 o 
  -4   9   5     2622.85     2600.24     63.85 o 
  -3   9   5      258.86      225.04     16.63 o 
  -2   9   5     1045.34     1014.72     36.98 o 
  -1   9   5     3931.12     3991.94     93.37 o 
   0   9   5      318.07      274.37     17.61 o 
   1   9   5     2467.86     2476.50     68.83 o 
   2   9   5     1172.81     1182.66     34.01 o 
   3   9   5      345.43      311.13     28.56 o 
   4   9   5     1128.25     1258.45     66.28 o 
  -4  10   5      310.71      291.08     19.94 o 
  -3  10   5      112.92      107.61     16.11 o 
  -2  10   5     2668.86     2603.65     78.11 o 
  -1  10   5      429.85      452.50     22.92 o 
   0  10   5     5898.56     6121.55    232.52 o 
   1  10   5        9.77        7.93     10.20 o 
   2  10   5     3372.72     3400.82     75.94 o 
   3  10   5        0.93        1.19      9.99 o 
  -3  11   5      373.15      340.11     23.07 o 
  -2  11   5      840.11      804.40     46.67 o 
  -1  11   5     2222.60     2192.18    106.77 o 
   0  11   5        3.38        0.00     12.63 o 
   1  11   5     2970.68     3336.70     82.21 o 
   2  11   5       65.17       14.41     14.60 o 
   3  11   5     1152.22     1093.85     58.75 o 
  -3  12   5     1794.58     1985.17     98.74 o 
  -2  12   5      204.33      159.51     24.62 o 
  -1  12   5      602.00      564.15     32.09 o 
   0  12   5      270.13      278.53     24.20 o 
   1  12   5       44.22       37.11     19.49 o 
   2  12   5      192.54      157.25     20.13 o 
  -2  13   5      836.08      827.36     38.65 o 
  -1  13   5      407.33      367.64     24.61 o 
   0  13   5       90.72       74.65     17.04 o 
   1  13   5      657.17      547.65     43.34 o 
  -6   0   6     1837.83     1854.21    163.30 o 
  -4   0   6     2093.38     2196.06     68.83 o 
  -2   0   6      889.28      825.93     19.65 o 
   0   0   6     9469.75     9753.54    159.41 o 
   2   0   6    13519.52    13095.77    220.70 o 
   4   0   6     4622.03     4843.85    117.71 o 
  -6   1   6      401.10      343.36     27.31 o 
  -5   1   6     1479.70     1596.80     55.80 o 
  -4   1   6     3855.91     3941.19     75.11 o 
  -3   1   6       28.03       30.67      5.50 o 
  -2   1   6     7359.12     7185.34     80.07 o 
  -1   1   6     2061.56     1995.43     27.43 o 
   0   1   6     7672.95     7798.03     94.83 o 
   1   1   6    10880.27    10839.35    127.23 o 
   2   1   6       39.01       20.51      4.64 o 
   3   1   6     5256.66     5339.44     85.84 o 
   4   1   6      596.21      598.23     23.73 o 
   5   1   6     1235.13     1187.58     37.52 o 
  -6   2   6       68.74       44.07     18.85 o 
  -5   2   6     2321.72     2441.98     73.67 o 
  -4   2   6        0.01        0.00      7.64 o 
  -3   2   6    12127.76    12153.22    162.74 o 
  -2   2   6        4.21        5.27      3.21 o 
  -1   2   6    22529.52    23428.27    282.89 o 
   0   2   6      483.10      495.85     11.39 o 
   1   2   6     5600.87     5542.68     68.59 o 
   2   2   6      345.10      344.27     10.98 o 
   3   2   6       12.67       25.16      6.58 o 
   4   2   6       46.95       28.50      9.60 o 
   5   2   6     1830.07     1810.76     48.07 o 
  -6   3   6      383.00      295.95     31.97 o 
  -5   3   6      736.72      801.17     33.75 o 
  -4   3   6     3048.01     3158.55     68.54 o 
  -3   3   6      172.68      169.33     11.68 o 
  -2   3   6     9950.25    10189.05    129.40 o 
  -1   3   6      633.25      549.09     13.40 o 
   0   3   6     1332.20     1155.21     22.89 o 
   1   3   6     7155.68     7164.60     86.73 o 
   2   3   6      393.87      375.62     11.85 o 
   3   3   6     5934.24     5783.82     95.70 o 
   4   3   6      685.28      680.99     28.68 o 
   5   3   6      739.11      677.75     27.12 o 
  -6   4   6     2872.50     2730.76     96.41 o 
  -5   4   6      214.39      217.73     20.44 o 
  -4   4   6     1339.84     1386.16     37.49 o 
  -3   4   6       62.62       70.74      8.49 o 
  -2   4   6       79.45       68.47      7.42 o 
  -1   4   6       26.22       25.54      4.24 o 
   0   4   6    10415.98    10228.10    135.36 o 
   1   4   6       50.39       60.91      5.36 o 
   2   4   6     8439.63     8100.43    125.70 o 
   3   4   6       18.62        7.96      6.56 o 
   4   4   6     5908.76     5959.17    117.01 o 
   5   4   6       15.63        7.33     12.07 o 
  -5   5   6     1225.79     1208.33     41.10 o 
  -4   5   6     2737.87     2799.70     56.01 o 
  -3   5   6       34.23       37.45      7.53 o 
  -2   5   6     1991.31     1895.01     46.78 o 
  -1   5   6     2558.05     2588.51     52.84 o 
   0   5   6     2219.14     1989.42     48.55 o 
   1   5   6     7725.73     7473.29    117.03 o 
   2   5   6       76.54       61.64      9.05 o 
   3   5   6     2094.99     2187.30     54.08 o 
   4   5   6      698.38      729.75     40.72 o 
   5   5   6     1356.68     1266.60     60.00 o 
  -5   6   6     1571.13     1532.78     46.49 o 
  -4   6   6       62.26       48.03      9.93 o 
  -3   6   6    13193.72    13118.68    208.56 o 
  -2   6   6       78.99       70.01      8.96 o 
  -1   6   6     8564.14     8399.67    146.07 o 
   0   6   6        1.57        5.21      4.43 o 
   1   6   6     4213.90     4088.17     70.36 o 
   2   6   6     1022.83      990.71     30.38 o 
   3   6   6        7.73        3.54      8.76 o 
   4   6   6       53.97       47.63     12.50 o 
   5   6   6      603.99      548.45     35.61 o 
  -5   7   6      336.25      287.86     25.97 o 
  -4   7   6     1674.15     1774.98     48.61 o 
  -3   7   6      232.82      227.12     16.14 o 
  -2   7   6     7295.73     7495.61    126.40 o 
  -1   7   6      404.00      398.58     14.72 o 
   0   7   6     3533.12     3387.69     66.12 o 
   1   7   6     3447.89     3391.60     61.28 o 
   2   7   6      374.11      402.45     16.89 o 
   3   7   6     1762.12     1908.89     51.26 o 
   4   7   6      710.11      664.18     44.95 o 
  -5   8   6       61.79       67.36     20.72 o 
  -4   8   6      812.64      807.58     41.99 o 
  -3   8   6       11.00       15.26      9.63 o 
  -2   8   6       80.01       71.74     11.49 o 
  -1   8   6        3.86       21.79      8.85 o 
   0   8   6     5729.34     5741.17    104.37 o 
   1   8   6      303.81      268.41     15.84 o 
   2   8   6     5958.32     6165.69    135.22 o 
   3   8   6      228.35      207.93     16.66 o 
   4   8   6     2998.32     3158.59    140.80 o 
  -4   9   6      313.98      309.14     22.21 o 
  -3   9   6      164.86      132.14     14.37 o 
  -2   9   6     1408.40     1412.39     46.32 o 
  -1   9   6      998.72      960.94     32.24 o 
   0   9   6     1185.72     1189.79     43.19 o 
   1   9   6     3625.75     3744.73    128.49 o 
   2   9   6       89.30       61.18     10.39 o 
   3   9   6     2504.21     2617.77     61.82 o 
   4   9   6      780.05      829.57     35.97 o 
  -4  10   6       53.93       68.15     13.77 o 
  -3  10   6     4174.25     4209.05    107.30 o 
  -2  10   6       84.10       89.41     16.56 o 
  -1  10   6     4156.72     4181.32    102.28 o 
   0  10   6      174.99      159.95     14.89 o 
   1  10   6      951.68      972.33     37.28 o 
   2  10   6       99.51       92.84     13.14 o 
   3  10   6       64.51       67.25     14.75 o 
  -3  11   6        4.80       22.58     13.56 o 
  -2  11   6     3091.66     3037.96     89.94 o 
  -1  11   6      124.54       68.03     13.52 o 
   0  11   6     1598.05     1566.49     95.10 o 
   1  11   6     1223.23     1251.13     52.35 o 
   2  11   6      189.38      151.00     18.63 o 
   3  11   6      719.39      660.75     31.46 o 
  -3  12   6      124.74      122.10     19.76 o 
  -2  12   6      194.10      138.31     27.19 o 
  -1  12   6       88.39       68.72     12.76 o 
   0  12   6     1473.50     1457.67     87.89 o 
   1  12   6      134.86      164.77     21.83 o 
   2  12   6     2320.90     2320.92    120.77 o 
  -2  13   6      469.74      458.58     50.82 o 
  -1  13   6      361.61      352.40     23.75 o 
   0  13   6      358.24      296.39     31.04 o 
   1  13   6     1179.00     1200.58     73.86 o 
  -5   0   7      218.30      220.45     38.98 o 
  -3   0   7     6437.88     6473.85    123.27 o 
  -1   0   7    16815.25    17106.98    274.24 o 
   1   0   7    18650.34    18973.70    304.62 o 
   3   0   7     2463.87     2486.60     63.03 o 
   5   0   7        1.38        3.63     16.16 o 
  -6   1   7        7.64        0.00     17.01 o 
  -5   1   7     2113.71     2262.65     70.47 o 
  -4   1   7      973.54     1003.36     32.12 o 
  -3   1   7     4021.52     3950.60     55.27 o 
  -2   1   7     4913.89     4763.22     53.99 o 
  -1   1   7       13.63       11.86      3.06 o 
   0   1   7    12721.23    12698.47    151.69 o 
   1   1   7     1147.88     1027.58     19.41 o 
   2   1   7     3246.07     3166.72     47.98 o 
   3   1   7     3465.36     3527.76     57.55 o 
   4   1   7      316.64      297.76     18.12 o 
   5   1   7     1934.53     1958.93     57.87 o 
  -6   2   7     2845.70     2817.52     97.46 o 
  -5   2   7        0.64        0.00     14.00 o 
  -4   2   7     5466.23     5477.56     98.43 o 
  -3   2   7       11.73       19.05      6.36 o 
  -2   2   7     1728.13     1632.44     25.51 o 
  -1   2   7      422.45      411.28     10.99 o 
   0   2   7      115.14      110.96      6.75 o 
   1   2   7      134.38      163.62      7.69 o 
   2   2   7     5849.85     5850.03     78.85 o 
   3   2   7        1.23        3.21      7.40 o 
   4   2   7     5352.35     5463.03    107.37 o 
   5   2   7        0.01        0.00      9.67 o 
  -6   3   7        0.56       10.84     19.51 o 
  -5   3   7     2525.66     2642.55     70.48 o 
  -4   3   7      523.10      482.49     32.90 o 
  -3   3   7     4113.18     4102.02     87.58 o 
  -2   3   7     6556.50     6496.11     90.84 o 
  -1   3   7     1665.70     1764.90     35.14 o 
   0   3   7     4259.10     4102.02     53.87 o 
   1   3   7      912.62      850.25     18.57 o 
   2   3   7     3068.67     3043.82     46.22 o 
   3   3   7     3202.79     3240.23     61.08 o 
   4   3   7      285.90      201.46     16.58 o 
   5   3   7     1193.44     1136.23     36.41 o 
  -5   4   7      204.70      227.14     20.93 o 
  -4   4   7      383.07      366.26     17.03 o 
  -3   4   7     4505.31     4483.68     76.77 o 
  -2   4   7        4.27        2.59      4.83 o 
  -1   4   7    18067.70    18334.14    234.20 o 
   0   4   7      318.50      307.61      9.79 o 
   1   4   7    10235.11    10002.37    137.83 o 
   2   4   7      101.11       98.78      8.23 o 
   3   4   7     1705.61     1742.38     41.19 o 
   4   4   7        3.97        6.46      9.88 o 
   5   4   7       98.89       69.69     12.65 o 
  -5   5   7     2110.76     2045.56     57.64 o 
  -4   5   7      174.07      157.02     15.57 o 
  -3   5   7     3374.21     3472.78     66.83 o 
  -2   5   7     6801.60     6655.39    109.48 o 
  -1   5   7      523.72      509.95     14.33 o 
   0   5   7     8987.32     8853.40    143.36 o 
   1   5   7     1398.41     1358.06     47.28 o 
   2   5   7     4402.00     4397.07     78.21 o 
   3   5   7      744.95      758.45     28.76 o 
   4   5   7       74.07       50.41     12.19 o 
   5   5   7     1019.43      937.94     57.25 o 
  -5   6   7        4.76        0.00     10.49 o 
  -4   6   7     4092.20     4181.63     80.34 o 
  -3   6   7      140.22      141.81     12.10 o 
  -2   6   7     1112.19     1127.16     26.59 o 
  -1   6   7      155.03      164.93     11.95 o 
   0   6   7       90.53       77.75      9.13 o 
   1   6   7       33.23       44.85      7.89 o 
   2   6   7     7775.47     7999.79    129.96 o 
   3   6   7      446.01      423.85     20.91 o 
   4   6   7     3177.59     3168.99     76.41 o 
  -5   7   7     2465.01     2443.72     63.35 o 
  -4   7   7        4.19        0.00      8.32 o 
  -3   7   7      570.35      508.93     19.53 o 
  -2   7   7     4423.05     4416.88     74.14 o 
  -1   7   7      905.09      945.09     30.88 o 
   0   7   7     2504.99     2520.24     53.53 o 
   1   7   7      863.02      857.29     25.93 o 
   2   7   7     1531.89     1604.05     38.31 o 
   3   7   7     2038.53     2155.10     56.95 o 
   4   7   7      169.72      150.67     21.09 o 
  -5   8   7      386.60      336.48     26.90 o 
  -4   8   7      312.16      276.77     21.53 o 
  -3   8   7     2026.06     2038.35     53.98 o 
  -2   8   7      117.01      110.36     12.12 o 
  -1   8   7     7170.10     6991.65    126.15 o 
   0   8   7        0.10        0.91      6.35 o 
   1   8   7     4744.12     4961.46     91.03 o 
   2   8   7       72.40       81.65     11.54 o 
   3   8   7     1841.02     1956.86     48.41 o 
   4   8   7       17.89        1.04     11.90 o 
  -4   9   7      528.46      521.53     24.46 o 
  -3   9   7      803.14      750.59     33.50 o 
  -2   9   7     3493.19     3369.17     86.60 o 
  -1   9   7       70.06       87.61     14.58 o 
   0   9   7     3659.39     3923.00     97.70 o 
   1   9   7       32.03       26.31      9.85 o 
   2   9   7     2390.53     2561.03     57.61 o 
   3   9   7      319.59      297.68     21.08 o 
  -4  10   7     2030.80     2086.66     55.45 o 
  -3  10   7      104.28      102.14     15.50 o 
  -2  10   7      892.65      792.30     37.86 o 
  -1  10   7      527.35      479.85     32.79 o 
   0  10   7        7.16       14.51     10.51 o 
   1  10   7      133.66      113.12     13.05 o 
   2  10   7     2032.04     2006.18     55.54 o 
   3  10   7       63.76       68.31     12.19 o 
  -3  11   7      970.38      946.10     44.61 o 
  -2  11   7      918.73      819.81     42.59 o 
  -1  11   7       60.05       58.58     13.38 o 
   0  11   7     1157.24     1121.90     52.24 o 
   1  11   7      750.93      714.71     39.99 o 
   2  11   7      330.32      318.41     25.47 o 
  -2  12   7       67.55       61.58     14.87 o 
  -1  12   7     3098.77     3032.50     82.05 o 
   0  12   7        0.91        0.00      9.38 o 
   1  12   7     2554.21     2866.57    112.94 o 
   2  12   7        8.80        1.81     14.97 o 
  -1  13   7        3.46       19.56     11.79 o 
   0  13   7     1974.16     2020.18     97.88 o 
  -6   0   8     1256.76     1327.93    117.22 o 
  -4   0   8     6376.86     6778.41    244.95 o 
  -2   0   8    22170.23    22808.02    365.10 o 
   0   0   8     3378.58     3321.74     62.67 o 
   2   0   8        6.79       18.07      8.14 o 
   4   0   8     2120.51     2136.66     75.50 o 
  -6   1   8      856.10      802.43     45.82 o 
  -5   1   8     2271.88     2419.83     84.69 o 
  -4   1   8      104.62      104.51     13.44 o 
  -3   1   8     5026.80     4992.13     78.76 o 
  -2   1   8      622.30      546.00     12.20 o 
  -1   1   8     3459.96     3295.96     43.59 o 
   0   1   8     5325.96     5185.03     67.58 o 
   1   1   8      231.04      204.39      8.69 o 
   2   1   8     6170.00     6132.62     86.75 o 
   3   1   8      483.41      485.53     16.94 o 
   4   1   8     1261.53     1326.77     36.96 o 
   5   1   8     1148.11     1044.75     39.91 o 
  -6   2   8       16.86        0.00     20.66 o 
  -5   2   8     1448.12     1456.88     60.85 o 
  -4   2   8        2.64       11.16      9.61 o 
  -3   2   8      130.87      129.06     10.51 o 
  -2   2   8        7.96       20.53      5.13 o 
  -1   2   8     8507.48     8683.86    111.52 o 
   0   2   8      146.58      173.65      7.33 o 
   1   2   8    12900.48    12319.63    157.10 o 
   2   2   8        0.23        0.00      4.91 o 
   3   2   8     5550.08     5888.42    100.96 o 
   4   2   8        3.68        0.02      9.61 o 
   5   2   8      951.09      888.29     31.02 o 
  -5   3   8     1606.08     1623.10     51.42 o 
  -4   3   8        5.69        0.00      7.83 o 
  -3   3   8     3748.12     3698.09     66.04 o 
  -2   3   8     1866.90     1779.57     43.04 o 
  -1   3   8     2987.87     2832.25     44.27 o 
   0   3   8     6871.66     6900.36     92.16 o 
   1   3   8      217.54      202.92      9.42 o 
   2   3   8     6432.85     6402.06     98.92 o 
   3   3   8      807.90      836.45     26.04 o 
   4   3   8     2300.17     2398.99     54.22 o 
   5   3   8      513.92      431.36     36.29 o 
  -5   4   8       32.93       30.77     13.47 o 
  -4   4   8     6317.67     6399.55    114.49 o 
  -3   4   8      111.69       96.89     10.89 o 
  -2   4   8     8781.29     8766.52    134.57 o 
  -1   4   8      161.45      172.05      9.32 o 
   0   4   8     5536.43     5469.21     81.73 o 
   1   4   8      403.10      413.89     11.45 o 
   2   4   8        0.15        0.00      5.67 o 
   3   4   8       82.72       79.96     10.39 o 
   4   4   8     1390.63     1319.29     38.42 o 
  -5   5   8     1603.91     1571.07     53.07 o 
  -4   5   8       47.83       58.86     10.04 o 
  -3   5   8     5195.95     5282.21     94.69 o 
  -2   5   8       86.78       87.48      9.17 o 
  -1   5   8     2638.54     2534.48     66.11 o 
   0   5   8     5547.05     5360.74    110.20 o 
   1   5   8     1155.21     1124.17     32.82 o 
   2   5   8     4611.42     4744.70     84.45 o 
   3   5   8      887.44      899.39     31.04 o 
   4   5   8     1067.33     1055.35     39.71 o 
  -5   6   8      493.44      477.75     44.71 o 
  -4   6   8      122.94       96.83     14.20 o 
  -3   6   8      202.65      186.08     14.03 o 
  -2   6   8       88.34       98.65      9.65 o 
  -1   6   8     4718.42     4795.95     91.33 o 
   0   6   8       90.75       78.90     13.51 o 
   1   6   8     5312.92     5375.38     97.27 o 
   2   6   8      206.45      189.67     14.58 o 
   3   6   8     5565.32     5616.55    137.31 o 
   4   6   8        6.20        0.00      9.93 o 
  -5   7   8      657.71      576.64     26.36 o 
  -4   7   8       53.89       61.21     10.88 o 
  -3   7   8     1432.07     1418.18     35.65 o 
  -2   7   8     1131.77     1139.81     27.48 o 
  -1   7   8     1759.51     1854.61     44.17 o 
   0   7   8     6176.91     6103.95    112.38 o 
   1   7   8      301.82      301.84     15.89 o 
   2   7   8     1932.89     2052.38     49.45 o 
   3   7   8     1186.56     1221.40     41.03 o 
   4   7   8     1652.08     1581.98     47.74 o 
  -4   8   8     5541.84     5452.01    111.51 o 
  -3   8   8       28.75       21.29      9.95 o 
  -2   8   8     4259.96     4272.37     80.15 o 
  -1   8   8      242.17      229.01     14.12 o 
   0   8   8     1955.56     1972.84     50.17 o 
   1   8   8      724.55      678.20     34.89 o 
   2   8   8       37.95       24.16     10.01 o 
   3   8   8       91.70       66.30     13.09 o 
   4   8   8      456.15      401.07     26.13 o 
  -4   9   8        0.44        4.80     10.70 o 
  -3   9   8     3716.01     3764.07     85.55 o 
  -2   9   8      402.26      334.47     28.15 o 
  -1   9   8     1787.24     1944.85     54.08 o 
   0   9   8     2553.80     2605.15     61.87 o 
   1   9   8      358.71      341.99     20.38 o 
   2   9   8     1266.23     1294.93     37.44 o 
   3   9   8      256.50      260.03     19.16 o 
  -4  10   8       26.52       27.55     12.07 o 
  -3  10   8       48.32       60.55     15.16 o 
  -2  10   8       51.07       40.83     11.89 o 
  -1  10   8     2158.56     2092.52     62.10 o 
   0  10   8      253.08      251.36     21.12 o 
   1  10   8     3713.40     3830.36     85.52 o 
   2  10   8       19.22        3.54      8.62 o 
   3  10   8     2394.75     2483.73     67.69 o 
  -3  11   8      540.40      499.76     50.10 o 
  -2  11   8      162.24      184.77     20.19 o 
  -1  11   8      772.41      675.36     31.25 o 
   0  11   8     1793.03     1854.24     96.43 o 
   1  11   8       18.00       12.61      8.16 o 
   2  11   8     1884.87     1890.49     56.37 o 
  -2  12   8     2055.09     2075.65     72.93 o 
  -1  12   8       56.36       36.22     12.65 o 
   0  12   8      671.52      564.66     27.83 o 
   1  12   8      216.07      215.02     36.40 o 
  -5   0   9     2677.03     2795.30    225.55 o 
  -3   0   9      940.39      913.96     46.39 o 
  -1   0   9        3.46        0.00      4.66 o 
   1   0   9     4540.36     4364.82    105.21 o 
   3   0   9     7643.89     7800.44    158.82 o 
   5   0   9     2086.46     2335.14     93.98 o 
  -6   1   9     1043.48     1087.50     65.19 o 
  -5   1   9      389.27      386.54     34.17 o 
  -4   1   9     3084.84     3304.75     86.90 o 
  -3   1   9     3039.07     2957.48     51.57 o 
  -2   1   9      618.00      595.95     15.17 o 
  -1   1   9     8929.94     8908.62    106.11 o 
   0   1   9      983.27      960.32     22.29 o 
   1   1   9     3018.30     2781.89     46.16 o 
   2   1   9     3548.98     3499.78     58.35 o 
   3   1   9      600.10      550.99     18.57 o 
   4   1   9     2033.72     2242.71     71.06 o 
  -5   2   9       70.81       56.39     25.01 o 
  -4   2   9     2817.21     3099.65     76.73 o 
  -3   2   9       87.97       90.37      9.56 o 
  -2   2   9    10214.40    10194.04    153.08 o 
  -1   2   9      269.12      251.78     10.06 o 
   0   2   9    14896.64    15026.71    188.83 o 
   1   2   9        4.24        8.00      4.39 o 
   2   2   9     3073.33     3123.70     51.04 o 
   3   2   9       43.61       23.94      8.39 o 
   4   2   9       42.09       30.78     10.22 o 
  -5   3   9       98.42      121.18     19.18 o 
  -4   3   9     2779.26     2903.90     66.25 o 
  -3   3   9     4122.07     4146.62     72.85 o 
  -2   3   9      430.03      395.90     17.38 o 
  -1   3   9     7095.75     6797.80     99.70 o 
   0   3   9      641.25      630.56     19.89 o 
   1   3   9     3038.88     3012.18     49.10 o 
   2   3   9     2734.23     2733.84     50.80 o 
   3   3   9      231.27      243.60     15.52 o 
   4   3   9     1988.07     2048.89     49.36 o 
  -5   4   9     3549.89     3619.71    114.25 o 
  -4   4   9      313.92      303.51     17.60 o 
  -3   4   9      879.80      897.19     32.49 o 
  -2   4   9       31.17       39.78      7.50 o 
  -1   4   9       15.94       18.76      5.92 o 
   0   4   9        3.98       15.30      5.33 o 
   1   4   9     6488.87     6419.62     96.22 o 
   2   4   9      137.54      121.30     14.35 o 
   3   4   9     5066.75     5201.90     92.32 o 
   4   4   9       48.21       34.31     10.08 o 
  -5   5   9       69.32       73.28     16.03 o 
  -4   5   9      928.48      927.70     30.47 o 
  -3   5   9     3160.93     3202.89     60.72 o 
  -2   5   9      687.32      707.21     21.35 o 
  -1   5   9     2032.70     1933.63     40.95 o 
   0   5   9     1103.11     1063.46     31.51 o 
   1   5   9     1489.54     1423.50     38.45 o 
   2   5   9     1628.74     1683.80     43.16 o 
   3   5   9      481.30      418.52     22.44 o 
   4   5   9     1510.92     1458.02     48.49 o 
  -5   6   9       61.48       44.63     16.23 o 
  -4   6   9     2263.42     2281.01     50.23 o 
  -3   6   9       99.21       81.12     10.43 o 
  -2   6   9     9935.32    10014.08    154.45 o 
  -1   6   9        1.92        3.18      6.00 o 
   0   6   9     6193.66     6249.79    115.24 o 
   1   6   9        2.22       11.98      8.63 o 
   2   6   9     3078.80     3227.29     68.73 o 
   3   6   9       88.91       66.24     13.10 o 
   4   6   9       36.00       10.48     11.91 o 
  -5   7   9       69.92       64.63     12.84 o 
  -4   7   9      775.81      743.47     26.12 o 
  -3   7   9     2728.51     2801.45     58.60 o 
  -2   7   9      133.23      138.95     10.72 o 
  -1   7   9     4914.40     5114.39    106.05 o 
   0   7   9      243.54      240.77     18.26 o 
   1   7   9     4208.82     4467.92     90.16 o 
   2   7   9      231.07      237.53     17.02 o 
   3   7   9       46.21       23.30     11.91 o 
   4   7   9      901.29      882.41     37.46 o 
  -4   8   9        0.27        3.39     10.69 o 
  -3   8   9     1204.33     1151.99     32.82 o 
  -2   8   9      192.46      184.98     12.88 o 
  -1   8   9       17.60        0.00      8.37 o 
   0   8   9        1.10        9.66      8.62 o 
   1   8   9     4807.76     5032.89    100.01 o 
   2   8   9      223.37      230.56     17.97 o 
   3   8   9     3056.49     3081.72    135.22 o 
  -4   9   9      630.61      643.99     27.82 o 
  -3   9   9      908.91      834.45     30.60 o 
  -2   9   9      285.32      256.46     21.13 o 
  -1   9   9     1182.74     1210.82     51.66 o 
   0   9   9      411.11      383.74     20.33 o 
   1   9   9     1241.23     1313.78     63.89 o 
   2   9   9     2351.27     2399.75     71.96 o 
   3   9   9       48.12       35.19     12.43 o 
  -3  10   9        0.28        3.61     12.78 o 
  -2  10   9     3539.36     3459.34    138.55 o 
  -1  10   9        0.03        0.00     10.05 o 
   0  10   9     3146.61     3264.69     76.63 o 
   1  10   9        4.40        9.85      9.82 o 
   2  10   9      859.64      866.01     32.58 o 
  -3  11   9     1322.69     1255.38     54.67 o 
  -2  11   9       55.97       54.36     13.90 o 
  -1  11   9     2443.87     2405.90     70.26 o 
   0  11   9       27.86       22.66     12.60 o 
   1  11   9     1426.85     1345.81     40.41 o 
   2  11   9      302.14      256.63     18.74 o 
  -2  12   9      422.88      403.50     29.11 o 
  -1  12   9       65.91       32.67     13.19 o 
   0  12   9       80.96       98.83     13.90 o 
   1  12   9      803.34      813.45     37.82 o 
  -4   0  10       12.34       17.10     37.59 o 
  -2   0  10     6117.06     6142.55    130.73 o 
   0   0  10    11143.12    10981.61    200.26 o 
   2   0  10     6240.19     6502.48    143.83 o 
   4   0  10     2175.08     2270.50     89.01 o 
  -5   1  10        2.44        0.00     18.51 o 
  -4   1  10     2760.11     2919.13     80.20 o 
  -3   1  10      701.16      644.90     29.48 o 
  -2   1  10     1381.84     1276.75     27.88 o 
  -1   1  10     3161.17     3044.56     46.41 o 
   0   1  10      333.66      300.95     11.01 o 
   1   1  10     7551.84     7452.78    106.40 o 
   2   1  10      720.30      724.14     21.75 o 
   3   1  10     2144.97     2237.79     49.82 o 
   4   1  10     1240.06     1250.29     36.41 o 
  -5   2  10     3274.79     3314.32    164.68 o 
  -4   2  10       55.12       67.66     25.01 o 
  -3   2  10     9433.42     9635.75    141.70 o 
  -2   2  10        3.15        0.00      5.47 o 
  -1   2  10     3425.95     3334.52     55.25 o 
   0   2  10       10.80       18.37      4.88 o 
   1   2  10       97.54       89.76      8.57 o 
   2   2  10       22.50       34.15      7.94 o 
   3   2  10     1429.18     1467.26     38.16 o 
   4   2  10       46.78       27.28      9.97 o 
  -5   3  10       44.25       33.02     20.42 o 
  -4   3  10     2626.16     2780.69     64.80 o 
  -3   3  10       99.73      107.88     11.17 o 
  -2   3  10     4020.63     3995.71     74.06 o 
  -1   3  10     4152.44     3936.86     63.34 o 
   0   3  10     1018.17      914.59     22.81 o 
   1   3  10     4397.16     4342.30     72.53 o 
   2   3  10      640.33      632.85     20.89 o 
   3   3  10     1735.68     1818.64     43.74 o 
   4   3  10     1478.10     1359.54     48.34 o 
  -5   4  10       39.84       28.34     14.66 o 
  -4   4  10      108.37       99.18     13.63 o 
  -3   4  10        6.76       11.65      7.27 o 
  -2   4  10     3984.90     4106.48     76.09 o 
  -1   4  10      107.40      105.62     10.66 o 
   0   4  10     7817.41     7618.11    119.53 o 
   1   4  10      493.16      464.92     17.90 o 
   2   4  10     5082.96     5292.28     91.97 o 
   3   4  10        0.21        0.00      8.55 o 
   4   4  10      897.37      792.85     29.19 o 
  -5   5  10       82.88       69.29     15.40 o 
  -4   5  10     2137.61     2210.10     53.78 o 
  -3   5  10      669.64      631.61     21.85 o 
  -2   5  10     2016.78     2070.35     43.15 o 
  -1   5  10     5418.67     5473.80     95.44 o 
   0   5  10      535.61      521.01     17.77 o 
   1   5  10     4993.18     5137.77    100.79 o 
   2   5  10     1367.27     1449.36     43.52 o 
   3   5  10     2601.87     2676.08     68.90 o 
   4   5  10      458.97      435.53     26.05 o 
  -5   6  10     2876.55     2851.09    114.25 o 
  -4   6  10       10.36       13.62      9.16 o 
  -3   6  10     4108.33     4046.06     74.22 o 
  -2   6  10       46.90       26.12      7.74 o 
  -1   6  10     2628.65     2703.84     54.00 o 
   0   6  10      162.91      152.04     14.00 o 
   1   6  10       57.52       68.31     10.87 o 
   2   6  10      152.12      167.14     19.51 o 
   3   6  10     1145.04     1106.25     53.78 o 
   4   6  10       69.60       50.70     15.05 o 
  -4   7  10     2516.22     2556.13     57.49 o 
  -3   7  10      170.28      157.03     13.06 o 
  -2   7  10     1246.57     1243.88     30.88 o 
  -1   7  10     3282.99     3414.40     78.08 o 
   0   7  10      966.21      934.49     32.69 o 
   1   7  10     2844.96     2987.91     67.43 o 
   2   7  10      289.81      282.63     21.10 o 
   3   7  10      846.79      825.84     40.38 o 
  -4   8  10        1.55        9.29      9.17 o 
  -3   8  10      116.80      100.67     12.60 o 
  -2   8  10     1604.79     1587.80     42.93 o 
  -1   8  10      100.46       74.91     12.40 o 
   0   8  10     3163.61     3218.40     79.01 o 
   1   8  10        0.49        0.00      9.13 o 
   2   8  10     4289.28     4309.08     87.92 o 
   3   8  10       39.42       46.10     13.13 o 
  -4   9  10      515.41      476.27     28.35 o 
  -3   9  10      232.97      188.48     24.62 o 
  -2   9  10      951.34      950.32     31.57 o 
  -1   9  10     2938.97     3064.50     87.67 o 
   0   9  10      113.40       74.07     13.08 o 
   1   9  10     1371.49     1455.38     56.57 o 
   2   9  10      171.98      129.86     14.17 o 
   3   9  10     1412.25     1450.73     73.15 o 
  -3  10  10     2056.75     2086.96     83.78 o 
  -2  10  10       53.97       12.00     13.11 o 
  -1  10  10     1243.42     1286.84     53.12 o 
   0  10  10      800.31      739.03     34.29 o 
   1  10  10       15.43       17.70      9.61 o 
   2  10  10       70.74       38.33     13.83 o 
  -2  11  10     1004.60      947.25     40.81 o 
  -1  11  10      680.58      604.45     36.19 o 
   0  11  10       84.64       55.34     14.29 o 
   1  11  10      763.24      657.44     27.36 o 
  -1  12  10       80.46       82.48     16.16 o 
   0  12  10     2442.27     2395.19    132.52 o 
  -5   0  11     1148.71     1285.06     84.78 o 
  -3   0  11     6625.14     6455.66    184.55 o 
  -1   0  11    12611.10    12271.22    244.01 o 
   1   0  11     3250.40     3380.06     83.51 o 
   3   0  11      156.08      111.53     17.53 o 
  -5   1  11     2203.99     2290.96     99.00 o 
  -4   1  11     2337.78     2484.59     82.80 o 
  -3   1  11      883.11      949.55     42.76 o 
  -2   1  11     5110.56     4913.63     93.97 o 
  -1   1  11      424.43      368.38     13.94 o 
   0   1  11     2525.17     2425.22     44.06 o 
   1   1  11     2652.37     2595.05     48.42 o 
   2   1  11      489.42      451.02     17.65 o 
   3   1  11     1847.36     1979.45     49.04 o 
   4   1  11       32.18       10.42     11.01 o 
  -5   2  11      123.50       81.50     24.00 o 
  -4   2  11      462.34      485.58     32.95 o 
  -3   2  11       59.78       63.29     11.91 o 
  -2   2  11        5.62        4.84      5.77 o 
  -1   2  11       36.56       37.76      6.85 o 
   0   2  11     5012.91     4966.35     83.20 o 
   1   2  11       80.52       79.20      9.44 o 
   2   2  11     6956.09     7064.78    123.08 o 
   3   2  11       81.48       64.73     11.53 o 
   4   2  11     2909.14     2990.28     64.79 o 
  -5   3  11      804.93      801.80     47.84 o 
  -4   3  11     1534.90     1529.89     60.31 o 
  -3   3  11      250.49      268.72     15.28 o 
  -2   3  11     4101.58     4130.98     77.23 o 
  -1   3  11     1086.56     1047.22     28.35 o 
   0   3  11     1231.65     1188.20     27.43 o 
   1   3  11     1604.69     1543.19     39.28 o 
   2   3  11      942.26      930.54     28.91 o 
   3   3  11     2799.22     2892.25     61.08 o 
   4   3  11      105.06       59.98     12.32 o 
  -5   4  11     1379.08     1376.45     58.78 o 
  -4   4  11      226.23      207.94     20.02 o 
  -3   4  11     5564.48     5645.16     96.51 o 
  -2   4  11        1.61        0.00      6.81 o 
  -1   4  11     7853.27     7943.04    132.93 o 
   0   4  11       72.97       73.42      9.73 o 
   1   4  11     4793.33     4925.76     95.55 o 
   2   4  11      173.69      162.27     14.28 o 
   3   4  11        2.69        0.00      9.49 o 
   4   4  11       63.84       80.66     12.48 o 
  -5   5  11      692.63      680.96     34.43 o 
  -4   5  11     1882.43     1974.71     59.26 o 
  -3   5  11      135.33      141.29     12.88 o 
  -2   5  11     3605.78     3703.27     71.40 o 
  -1   5  11       57.48       69.08      9.27 o 
   0   5  11     3401.82     3444.25     70.71 o 
   1   5  11     1365.09     1399.39     50.26 o 
   2   5  11      155.41      147.31     21.27 o 
   3   5  11     1685.71     1672.23     50.94 o 
  -5   6  11       17.36       16.70     12.50 o 
  -4   6  11      908.64      954.50     30.21 o 
  -3   6  11      104.77       96.63     11.91 o 
  -2   6  11       94.46       88.42     10.51 o 
  -1   6  11        8.58       13.79      7.46 o 
   0   6  11     3370.55     3502.33     80.94 o 
   1   6  11       24.53       21.96      9.39 o 
   2   6  11     4258.77     4328.06    101.11 o 
   3   6  11        0.92        0.00     10.78 o 
  -4   7  11      660.64      609.18     24.46 o 
  -3   7  11      220.40      200.20     14.83 o 
  -2   7  11     1085.91     1106.42     29.38 o 
  -1   7  11      551.11      488.80     23.80 o 
   0   7  11     1277.61     1225.48     39.62 o 
   1   7  11     1973.95     2058.19     69.31 o 
   2   7  11      146.71      113.78     16.16 o 
   3   7  11     1285.19     1258.32     43.71 o 
  -4   8  11        0.59       10.66      9.51 o 
  -3   8  11     4375.34     4306.48     79.26 o 
  -2   8  11        1.78        2.07      9.22 o 
  -1   8  11     3593.78     3725.31     86.03 o 
   0   8  11      100.32      118.64     15.27 o 
   1   8  11     1410.37     1356.47     58.98 o 
   2   8  11       16.80       45.45     14.94 o 
   3   8  11        0.24        2.94     12.16 o 
  -3   9  11      110.93       69.29     15.58 o 
  -2   9  11     3021.32     3042.28     77.52 o 
  -1   9  11      238.24      174.45     16.49 o 
   0   9  11     2287.93     2288.02     76.71 o 
   1   9  11      254.15      217.32     21.33 o 
   2   9  11      273.57      231.30     20.73 o 
  -3  10  11      250.45      258.07     26.45 o 
  -2  10  11       20.86        0.00     11.77 o 
  -1  10  11        1.46        4.55      8.81 o 
   0  10  11     1852.16     1876.49     62.97 o 
   1  10  11      198.72      153.18     16.23 o 
   2  10  11     1875.89     2012.24     76.14 o 
  -2  11  11      627.00      653.96     33.91 o 
  -1  11  11       10.13       15.22     12.60 o 
   0  11  11      777.30      694.00     41.92 o 
   1  11  11     1677.41     1614.68     48.57 o 
  -4   0  12     4136.37     4378.20    179.78 o 
  -2   0  12     2704.63     2611.87     89.43 o 
   0   0  12      352.66      342.90     25.24 o 
   2   0  12      824.18      800.47     34.83 o 
   4   0  12     2553.27     2523.28     98.52 o 
  -5   1  12     1474.00     1518.57     77.83 o 
  -4   1  12      112.98      116.36     20.97 o 
  -3   1  12     1946.30     2058.72     70.20 o 
  -2   1  12     2463.11     2391.85     60.96 o 
  -1   1  12      945.64      885.99     26.06 o 
   0   1  12     5486.83     5550.48     92.88 o 
   1   1  12      832.72      920.42     28.27 o 
   2   1  12     2939.39     2966.86     59.62 o 
   3   1  12     1498.28     1566.16     42.99 o 
   4   1  12      110.19       77.40     13.34 o 
  -5   2  12       91.93       57.54     23.19 o 
  -4   2  12       20.05       32.28     16.10 o 
  -3   2  12     2820.68     2927.51     95.51 o 
  -2   2  12        9.16        3.25      9.02 o 
  -1   2  12     6413.79     6129.26     99.77 o 
   0   2  12      505.91      507.55     18.52 o 
   1   2  12     5252.34     5465.00     99.33 o 
   2   2  12        4.68       10.86      8.71 o 
   3   2  12     1989.76     2042.45     51.15 o 
   4   2  12       23.55       37.11     11.41 o 
  -5   3  12     1710.56     1779.55     82.96 o 
  -4   3  12      254.46      209.67     26.91 o 
  -3   3  12     1024.61     1046.65     33.59 o 
  -2   3  12     2742.74     2810.57     58.22 o 
  -1   3  12      758.84      709.75     23.29 o 
   0   3  12     5315.66     5319.79     89.79 o 
   1   3  12     1299.86     1282.22     34.42 o 
   2   3  12     2062.52     2119.03     53.34 o 
   3   3  12     1131.71     1149.01     35.55 o 
  -5   4  12       16.86        3.88     14.58 o 
  -4   4  12     4398.82     4463.70    126.54 o 
  -3   4  12      162.41      174.63     14.82 o 
  -2   4  12     1587.24     1671.81     40.76 o 
  -1   4  12        3.83        0.70      7.07 o 
   0   4  12        0.75        5.51      6.50 o 
   1   4  12      185.20      176.29     14.95 o 
   2   4  12     1125.94     1117.51     35.21 o 
   3   4  12        0.83        0.00      9.13 o 
  -5   5  12     1185.56     1168.75     53.54 o 
  -4   5  12      118.56      109.26     15.32 o 
  -3   5  12     1823.63     1928.16     44.23 o 
  -2   5  12     2279.17     2251.60     50.50 o 
  -1   5  12      781.77      778.23     24.84 o 
   0   5  12     2371.00     2421.47     59.90 o 
   1   5  12      132.13      129.12     13.52 o 
   2   5  12     1331.29     1448.52     54.69 o 
   3   5  12      882.08      840.30     46.04 o 
  -4   6  12       17.88       28.01     10.64 o 
  -3   6  12     1502.21     1556.11     38.89 o 
  -2   6  12      117.51      106.02     12.10 o 
  -1   6  12     4544.08     4642.47     90.80 o 
   0   6  12        8.99        6.08      9.75 o 
   1   6  12     3894.52     4061.23    115.15 o 
   2   6  12       29.92        7.80     11.94 o 
   3   6  12     1182.19     1198.69     57.85 o 
  -4   7  12      104.07       90.89     11.93 o 
  -3   7  12      948.71      953.18     29.13 o 
  -2   7  12     2508.87     2532.26     55.07 o 
  -1   7  12      208.96      170.54     18.62 o 
   0   7  12     3096.47     3175.37     77.69 o 
   1   7  12      110.33       74.69     13.87 o 
   2   7  12     2071.88     2077.12     71.72 o 
   3   7  12      277.81      225.07     23.25 o 
  -4   8  12     1986.09     1984.26     49.57 o 
  -3   8  12        0.19       14.10      8.34 o 
  -2   8  12     1633.46     1643.48     46.29 o 
  -1   8  12      272.62      241.93     19.86 o 
   0   8  12        3.12        1.16     10.73 o 
   1   8  12       87.73       56.96     11.72 o 
   2   8  12     1207.83     1199.30     51.40 o 
  -3   9  12      705.47      682.99     33.62 o 
  -2   9  12      677.34      582.70     24.89 o 
  -1   9  12      338.36      268.12     19.07 o 
   0   9  12     1654.48     1632.03     72.55 o 
   1   9  12      213.94      200.15     17.77 o 
   2   9  12      544.75      484.50     38.72 o 
  -2  10  12       10.00       13.01     13.37 o 
  -1  10  12     1969.34     1954.04     85.24 o 
   0  10  12       59.91       27.62     11.93 o 
   1  10  12     2720.74     2729.93    107.26 o 
  -1  11  12       43.27       13.91     12.82 o 
   0  11  12      780.05      845.85     50.10 o 
  -5   0  13      274.95      223.93     68.72 o 
  -3   0  13       22.38        0.00     17.04 o 
  -1   0  13     5032.12     5023.28    137.99 o 
   1   0  13     5647.35     5676.86    131.16 o 
   3   0  13     3878.42     4095.75    134.80 o 
  -5   1  13     1233.46     1202.00     68.02 o 
  -4   1  13      369.68      374.74     30.42 o 
  -3   1  13     2307.06     2395.95     79.39 o 
  -2   1  13      468.47      457.90     30.60 o 
  -1   1  13      734.19      724.71     24.24 o 
   0   1  13     1047.36     1033.20     31.06 o 
   1   1  13      697.26      730.60     25.68 o 
   2   1  13     2621.12     2803.03     58.37 o 
   3   1  13       14.85        9.31      9.47 o 
  -5   2  13       63.01       65.93     21.39 o 
  -4   2  13     3711.10     3925.69    116.74 o 
  -3   2  13       52.33       42.75     15.15 o 
  -2   2  13     6865.31     6914.59    140.07 o 
  -1   2  13       40.27       35.84      8.63 o 
   0   2  13     4829.86     4903.91     84.92 o 
   1   2  13       54.82       56.68     10.38 o 
   2   2  13       33.53       33.28     11.11 o 
   3   2  13        0.36       13.61      9.96 o 
  -5   3  13     1031.10     1099.16     56.01 o 
  -4   3  13      291.20      274.78     28.17 o 
  -3   3  13     2543.13     2551.36     82.26 o 
  -2   3  13       26.67       13.31      9.74 o 
  -1   3  13     3141.33     3279.40     70.57 o 
   0   3  13     1366.21     1444.80     37.51 o 
   1   3  13      369.78      331.41     17.98 o 
   2   3  13     1343.39     1421.67     42.07 o 
   3   3  13      102.94       91.18     13.49 o 
  -4   4  13        0.33        7.23     15.77 o 
  -3   4  13      183.26      176.48     17.12 o 
  -2   4  13       60.86       66.70     11.41 o 
  -1   4  13     2459.89     2521.34     58.37 o 
   0   4  13        6.63        1.59      7.91 o 
   1   4  13     5530.26     5517.87    107.94 o 
   2   4  13        3.07        3.25      9.24 o 
   3   4  13     2758.48     2675.87     71.28 o 
  -4   5  13       75.75       70.31     16.58 o 
  -3   5  13     2074.71     2083.19     48.12 o 
  -2   5  13      466.22      423.60     19.50 o 
  -1   5  13      994.46     1005.11     29.85 o 
   0   5  13     1857.90     1860.30     55.67 o 
   1   5  13      374.17      328.61     17.92 o 
   2   5  13     2426.82     2457.05     69.38 o 
   3   5  13      242.73      211.62     23.32 o 
  -4   6  13     2356.11     2350.11     73.33 o 
  -3   6  13        0.00        9.03      9.08 o 
  -2   6  13     4133.18     4071.30     79.79 o 
  -1   6  13       12.53       16.81      9.26 o 
   0   6  13     2036.88     2050.40     63.80 o 
   1   6  13       25.40       24.90     11.73 o 
   2   6  13       15.62        6.61     11.38 o 
   3   6  13       74.56       88.09     17.00 o 
  -4   7  13      126.23      116.72     13.75 o 
  -3   7  13     2098.78     2163.75     49.28 o 
  -2   7  13      124.94       96.38     12.07 o 
  -1   7  13     1792.17     1895.41     54.90 o 
   0   7  13     1000.59     1047.38     38.51 o 
   1   7  13      534.95      520.94     29.23 o 
   2   7  13     1139.49     1112.00     42.66 o 
  -3   8  13        0.20        0.62     10.56 o 
  -2   8  13        9.92       16.74     10.10 o 
  -1   8  13      972.96      977.50     36.60 o 
   0   8  13       51.84       42.08     12.35 o 
   1   8  13     2552.20     2544.41    162.33 o 
   2   8  13        0.62        0.00     11.50 o 
  -3   9  13      589.42      570.12     28.38 o 
  -2   9  13       34.67       48.35     11.69 o 
  -1   9  13      794.78      788.19     32.47 o 
   0   9  13     1377.33     1415.72     56.73 o 
   1   9  13       50.70       47.49     14.25 o 
  -2  10  13     1552.36     1470.62     54.41 o 
  -1  10  13      136.58       73.21     12.89 o 
   0  10  13      834.26      829.06     59.59 o 
  -4   0  14     1328.11     1438.18    136.62 o 
  -2   0  14     3744.89     3889.06    177.45 o 
   0   0  14     4422.67     4401.13    138.37 o 
   2   0  14     1552.49     1616.30     61.61 o 
  -4   1  14     1329.22     1408.26     60.74 o 
  -3   1  14     1960.64     2052.50     72.65 o 
  -2   1  14     1383.04     1423.16     70.48 o 
  -1   1  14     3645.36     3590.97     82.77 o 
   0   1  14     1320.12     1383.03     39.73 o 
   1   1  14     2686.82     2789.97     61.11 o 
   2   1  14     1187.39     1173.18     38.19 o 
   3   1  14      183.61      173.03     17.28 o 
  -4   2  14       59.04       61.18     18.33 o 
  -3   2  14     1209.86     1202.58     52.32 o 
  -2   2  14       39.26       29.44     11.11 o 
  -1   2  14       61.45       60.07     11.02 o 
   0   2  14      124.37      125.85     12.92 o 
   1   2  14      668.97      684.01     25.80 o 
   2   2  14       60.08       37.99     11.27 o 
   3   2  14     2366.20     2486.03     63.73 o 
  -4   3  14      891.77      867.90     45.51 o 
  -3   3  14     1433.71     1494.50     59.26 o 
  -2   3  14      505.13      494.02     25.09 o 
  -1   3  14     2772.33     2691.86     67.20 o 
   0   3  14      191.46      195.76     15.10 o 
   1   3  14     2270.62     2318.14     59.57 o 
   2   3  14      799.78      781.62     32.21 o 
   3   3  14      273.59      246.89     18.62 o 
  -4   4  14     1004.92     1018.49     48.23 o 
  -3   4  14       61.02       50.49     14.52 o 
  -2   4  14     3501.52     3556.46     84.39 o 
  -1   4  14        5.75        2.25      8.95 o 
   0   4  14     3717.80     3712.18     94.58 o 
   1   4  14        6.75        0.00     11.53 o 
   2   4  14     2401.64     2332.57     78.50 o 
   3   4  14      114.80       77.62     13.76 o 
  -4   5  14      445.44      430.28     30.53 o 
  -3   5  14     1350.02     1390.77     42.24 o 
  -2   5  14      348.16      285.41     18.58 o 
  -1   5  14     3169.00     3133.78     75.31 o 
   0   5  14       83.66       73.24     12.74 o 
   1   5  14     1423.05     1464.11     41.24 o 
   2   5  14      773.45      709.35     51.38 o 
  -4   6  14        8.69       13.52     16.57 o 
  -3   6  14     1018.72     1045.45     33.38 o 
  -2   6  14       36.07       40.31     10.88 o 
  -1   6  14       63.55       55.64     12.71 o 
   0   6  14      133.33      134.03     18.98 o 
   1   6  14     1059.00     1032.85     60.52 o 
   2   6  14       18.92       19.26     12.73 o 
  -3   7  14      361.35      323.12     17.42 o 
  -2   7  14      230.24      209.15     16.56 o 
  -1   7  14     1464.97     1486.10     47.72 o 
   0   7  14       92.96      105.15     18.84 o 
   1   7  14      763.66      676.21     49.11 o 
   2   7  14      819.81      706.65     33.88 o 
  -3   8  14       12.30        4.14      9.52 o 
  -2   8  14     2524.19     2529.47     64.07 o 
  -1   8  14       28.73        4.01     10.98 o 
   0   8  14     2313.91     2478.71     92.33 o 
   1   8  14       86.69       64.24     18.14 o 
  -2   9  14       71.30       54.37     12.48 o 
  -1   9  14     1664.47     1675.55     52.42 o 
   0   9  14       14.89       33.44     13.43 o 
  -3   0  15     3497.05     3530.88    263.95 o 
  -1   0  15     5894.04     6059.93    180.71 o 
   1   0  15        4.40        8.91     16.17 o 
  -4   1  15     1153.33     1163.38     86.11 o 
  -3   1  15       63.12       36.84     18.85 o 
  -2   1  15     1299.03     1297.17     94.30 o 
  -1   1  15      516.05      532.04     30.99 o 
   0   1  15      462.49      479.42     22.82 o 
   1   1  15     2061.24     2136.70     55.60 o 
   2   1  15       79.51       62.53     15.55 o 
  -4   2  15      145.82      156.42     23.23 o 
  -3   2  15       21.09       23.12     15.05 o 
  -2   2  15     2504.82     2453.80    112.25 o 
  -1   2  15      133.86      121.36     15.90 o 
   0   2  15     3915.95     4099.88     86.99 o 
   1   2  15       47.79       35.49     11.86 o 
   2   2  15     3499.19     3681.17     85.60 o 
  -4   3  15     1223.59     1236.01     55.33 o 
  -3   3  15      162.95      145.97     22.64 o 
  -2   3  15      529.92      527.66     26.86 o 
  -1   3  15     1263.72     1311.56     42.83 o 
   0   3  15      250.35      247.29     19.45 o 
   1   3  15     2118.40     2074.60     59.04 o 
   2   3  15      123.18      120.81     18.70 o 
  -4   4  15        2.50        0.00     14.69 o 
  -3   4  15     3595.50     3534.08    106.20 o 
  -2   4  15       11.92        4.47     10.96 o 
  -1   4  15     1916.30     1962.73     55.43 o 
   0   4  15        1.55        0.00     10.61 o 
   1   4  15        0.34        1.31      9.98 o 
   2   4  15        5.79       18.42     11.54 o 
  -3   5  15       68.15       78.97     14.88 o 
  -2   5  15     1684.58     1690.87     50.83 o 
  -1   5  15      937.99      924.77     34.82 o 
   0   5  15      866.85      800.01     31.18 o 
   1   5  15      784.14      776.42     39.88 o 
   2   5  15       36.50       37.47     15.15 o 
  -3   6  15       29.99       15.27     10.54 o 
  -2   6  15      649.60      668.23     35.73 o 
  -1   6  15        0.17        0.00      9.22 o 
   0   6  15     3486.90     3487.60     81.29 o 
   1   6  15        9.69        0.00     11.68 o 
  -3   7  15       16.39       17.37     12.61 o 
  -2   7  15      563.28      489.01     23.80 o 
  -1   7  15     1264.64     1298.32     49.31 o 
   0   7  15      175.46      154.28     21.25 o 
   1   7  15     1489.36     1402.55     53.50 o 
  -2   8  15       38.13       49.83     13.74 o 
  -1   8  15     1047.59     1032.67     43.52 o 
   0   8  15        9.05        0.00     12.43 o 
  -4   0  16      632.21      580.44     85.69 o 
  -2   0  16        3.23        0.00     17.95 o 
   0   0  16      586.76      663.55     42.97 o 
   2   0  16     2083.78     2341.80    113.99 o 
  -4   1  16     1126.47     1198.52     90.80 o 
  -3   1  16      742.52      680.06     47.81 o 
  -2   1  16     1484.65     1633.30    115.60 o 
  -1   1  16      410.67      437.71     27.14 o 
   0   1  16     1877.48     1897.78     72.42 o 
   1   1  16      512.42      462.37     25.35 o 
   2   1  16      332.31      332.34     23.88 o 
  -4   2  16       27.58        0.00     15.53 o 
  -3   2  16     2157.87     2346.07     82.00 o 
  -2   2  16      167.95      164.28     26.81 o 
  -1   2  16     3270.17     3433.14    104.59 o 
   0   2  16       17.41        4.50     10.91 o 
   1   2  16     1864.23     1933.00     56.22 o 
   2   2  16       31.26       17.03     13.75 o 
  -3   3  16      722.28      603.64     36.03 o 
  -2   3  16     2173.29     2187.70     75.81 o 
  -1   3  16      129.69      105.95     18.02 o 
   0   3  16     1913.75     2026.62     70.43 o 
   1   3  16      719.13      636.81     39.80 o 
   2   3  16      189.27      144.66     16.42 o 
  -3   4  16        0.76        0.00     12.79 o 
  -2   4  16      216.79      198.87     20.17 o 
  -1   4  16       72.93       62.73     13.07 o 
   0   4  16      669.90      594.70     30.09 o 
   1   4  16       67.53       26.32     17.59 o 
  -3   5  16       94.31       62.82     16.88 o 
  -2   5  16     1678.22     1603.73     50.15 o 
  -1   5  16       86.08       99.81     15.47 o 
   0   5  16     1269.16     1246.86     41.48 o 
   1   5  16      801.15      691.35     29.48 o 
  -3   6  16     1875.18     1922.97     70.16 o 
  -2   6  16       25.79       24.23     12.37 o 
  -1   6  16     1909.05     1989.52     55.96 o 
   0   6  16       71.72       55.23     16.51 o 
   1   6  16     1540.72     1475.80     87.59 o 
  -2   7  16     1715.07     1725.89     51.77 o 
  -1   7  16       10.27        9.65     12.76 o 
   0   7  16      919.40      997.92     43.90 o 
  -3   0  17     1206.12     1328.08    145.92 o 
  -1   0  17     2366.28     2462.39    165.32 o 
   1   0  17     3084.84     3433.22    121.53 o 
  -3   1  17     1023.61      977.46    107.30 o 
  -2   1  17      696.23      660.22     46.03 o 
  -1   1  17      149.24      170.88     31.54 o 
   0   1  17     1615.73     1673.02     51.93 o 
   1   1  17      232.69      226.42     20.87 o 
  -3   2  17       33.72       30.54     18.39 o 
  -2   2  17     2596.83     2531.45    135.93 o 
  -1   2  17       19.00       24.22     13.75 o 
   0   2  17       43.81       47.87     14.33 o 
   1   2  17       19.96        0.60     12.31 o 
  -3   3  17      646.29      629.43     37.97 o 
  -2   3  17      368.96      352.23     31.62 o 
  -1   3  17      761.81      694.34     38.63 o 
   0   3  17     1301.34     1282.16     53.51 o 
   1   3  17       25.07       11.92     12.37 o 
  -3   4  17      687.36      632.17     56.48 o 
  -2   4  17       41.17       36.71     15.43 o 
  -1   4  17     2391.45     2588.88     75.00 o 
   0   4  17        4.54        2.31     13.61 o 
   1   4  17     2334.51     2338.28     93.46 o 
  -2   5  17      969.78      982.64     49.52 o 
  -1   5  17      113.29      105.32     16.53 o 
   0   5  17     1098.20     1049.41     49.58 o 
  -1   6  17        0.55        0.00     11.64 o 
  -2   0  18     2499.88     2668.69    301.54 o 
   0   0  18     2061.94     2075.76     86.49 o 
  -2   1  18        4.37        0.00     20.25 o 
  -1   1  18     1395.94     1418.95     58.97 o 
   0   1  18      275.91      269.64     23.17 o 
  -2   2  18        1.72        0.00     15.57 o 
  -1   2  18      528.16      503.87     41.21 o 
   0   2  18        0.06        0.00     12.31 o 
  -2   3  18      154.79      159.00     27.01 o 
  -1   3  18      934.08      845.73     62.04 o 
   0   3  18      544.39      489.00     58.48 o 
  -1   4  18      126.50       96.38     21.24 o 
                                                 
